# Supplementary material for: Toward a conceptual framework for managing and conserving marine habitats: A case study of kelp forests in the Salish Sea
Source: Ecol Evol. 2022 Jan 12;12(1):e8510. doi: 10.1002/ece3.8510 (PMC8809449; doi:10.1002/ece3.8510)
Supplement: Supplementary file 1 — Appendix S1 [file ECE3-12-e8510-s001.zip]

Archive with 3 entries (3 files):
- ece38510-sup-0001-SupInfo.csv
- ece38510-sup-0002-TableS1.csv
- ece38510-sup-0003-AppendixS1.docx
