# Supplementary material for: Toward a conceptual framework for managing and conserving marine habitats: A case study of kelp forests in the Salish Sea
Source: Ecol Evol. 2022 Jan 12;12(1):e8510. doi: 10.1002/ece3.8510 (PMC8809449; doi:10.1002/ece3.8510)
Supplement: Supplementary file 1 — Appendix S1 [file ECE3-12-e8510-s001.zip › ece38510-sup-0001-SupInfo.csv]

ASSIGNED TO	Human impact	Indirect stressor	Direct stressor	Citation	Relationship	Location general	Location specific	Method	Guild	Species	Lifestage	Notes	Search terms
AO	Human impacts to trophic structures (i.e. fishing, invasion, species reintroduction)		Algal competition	Epstein, G., A. Foggo and D.A. Smale. 2019. Inconspicuous impacts: Widespread marine invader causes subtle but significant changes in native macroalgal assemblages. Ecosphere 10(7): e02814	Positive	Broader coast	Plymouth Sound	Observational		Sacchorhiza polyschides	Sporophyte	Not a perfect fit because indirect stressor would still be some sort of competition. Introduction of U. pinnatifida led to kelp decreases, positively affecting competition	"Invasive Speces" AND "kelp" AND "competition" NOT Tropical
AO	Human impacts to trophic structures (i.e. fishing, invasion, species reintroduction)		Algal competition	Gagnon, K., J. Yli-Rosti, and V. Jormalainen. 2015. Cormorant-induced shifts in littoral communities. Marine Ecology Progress Series 541 15-30	Positive	Broader coast		Observational		Fucus spp.		So this one is a real stretch. The cormorant range expansion is due to conservation success, rockweed isn't kelp and indirect stressor is not grazing. Increased cormorants are adding nutrients positively affecting algae competition	"Trophic Cascade" AND "Algae competition"	(invasive OR reintroduc* OR fisher* OR fishing) AND algal competition NOT coral NOT tropic*
AO	Human impacts to trophic structures (i.e. fishing, invasion, species reintroduction)		Algal competition	Scheibling, R.E. and P. Gagnon. 2006. Competitive interactions between the invasive green algo Codium fragile ssp. tomentosoides and native canopy-forming seaweeds in Nova Scotia (Canada). Marine Ecology Progress Series 325: 1-14	Positive	Broader coast	Little Duck Island, Mahone Bay	Experimental		Laminaria spp. and Desmarestia spp.	Sporophyte	Introduction of macroalgae causes competition with native kelps, positively affective competition	"Invasive Speces" AND "kelp" AND "competition" NOT Tropical
JH	Human impacts to trophic structures (i.e. fishing, invasion, species reintroduction)		Algal competition	Harries DB, Harrow S, Wilson JR, Mair JM, Donnan DW. 2007. The establishment of the invasive alga Sargassum muticum on the west coast of Scotland: a preliminary assessment of community effects. Journal of the Marine Biological Association of the United Kingdom 87:1057–1067. Cambridge University Press.	Positive	Broader coast	Scotland	Observational				The abundance of the dominant native algae Dictyota dichotoma was found to be reduced in areas dominated by S. muticum and displacement through competition for substrate or light is inferred.	(invasive OR reintroduc* OR fisher* OR fishing) AND algal competition NOT coral NOT tropic*
JH	Human impacts to trophic structures (i.e. fishing, invasion, species reintroduction)		Algal competition	Saunders MI, Metaxas A. 2009. Population dynamics of a nonindigenous epiphytic bryozoan Membranipora membranacea in the western North Atlantic: effects of kelp substrate. Aquatic Biology 8:83–94.	Negative	Broader coast	Nova Scotia	Observational				Outbreak of invasive membranipora resulted in defoliation of kelp bed, impacting some species more than others and leading to an increase in one species due to reduced competition for space	((invasive OR reintroduc* OR fisher* OR fishing) AND epiphyt* AND marine NOT coral NOT tropic*)
JH	Human impacts to trophic structures (i.e. fishing, invasion, species reintroduction)		Algal competition	Marks LM, Reed DC, Holbrook SJ. 2020. Niche Complementarity and Resistance to Grazing Promote the Invasion Success of Sargassum horneri in North America. Diversity 12:54. Multidisciplinary Digital Publishing Institute.	Neutral	Broader coast	California	Experimental				The complementary life histories of S. horneri and native algae suggest that competition between them is generally weak, and that niche complementarity and resistance to grazing are more important in promoting the invasion success of S. horneri.	(invasive OR reintroduc* OR fisher* OR fishing) AND algal competition NOT coral NOT tropic*
JH	Human impacts to trophic structures (i.e. fishing, invasion, species reintroduction)		Algal competition	Sánchez I, Fernández C. 2018. Impact of the invasive species Sargassum muticum (Phaeophyta) on tide pool macroalgal assemblages of northern Spain. Estuarine, Coastal and Shelf Science 210:45–54.	Neutral	Broader coast	Spain	Experimental				Leathery macrophytes, especially Bifurcaria bifurcata, slightly increased following removal of S. muticum at 2 of the 3 studied localities. The remaining functional-form groups, diversity and species richness did not appear to be affected. Because of the heterogeneous distribution of S. muticum in northern Spain, the overall effect of the species is likely to be minimal both among localities and …	(invasive OR reintroduc* OR fisher* OR fishing) AND algal competition NOT coral NOT tropic*
EB	Nutrients		Algal competition	Nelson, Timothy A., Karalon Haberlin, Amorah V. Nelson, Heather Ribarich, Ruth Hotchkiss, Kathryn L. Van Alstyne, Lee Buckingham, Dejah J. Simunds, and Kerri Fredrickson. 2008. “Ecological and Physiological Controls of Species Composition in Green Macroalgal Blooms.” Ecology 89 (5): 1287–98.	Positive	Salish Sea	San Juan's and Seattle vacinity	Experimental		Zostera ssp		Abiotic factors control species comporisiton on the higher reaches of the shoreline' - Ulva grew faster than Ulvaria in intertidal chambers but Ulvaria absorbed a greater % of N into its tissue	"nutrient* AND algal competition AND ("Salish Sea" OR "Puget Sound" OR "Strait of Georgia" OR "San Juan Islands" OR "Gulf Islands" OR "Vancouver Island" OR "Washington" OR "British Columbia")
EB	Nutrients		Algal competition	Pedersen, Morten Foldager, and Jens Borum. 1996. “Nutrient Control of Algal Growth in Estuarine Waters. Nutrient Limitation and the Importance of Nitrogen Requirements and Nitrogen Storage among Phytoplankton and Species of Macroalgae.” Marine Ecology Progress Series 142 (1/3): 261–72.	Positive	Broader Coast	Olsted Strand, Roskilde Fjord, Denmark	Observational / Experimental				Fast-growing algae (photoplankton and ephemeral macroalgae) require 30-fold higher N per unit biomass than slow-growing species due to 10-fold faster growth and 3-fold higher demands needed to sustain max growth	"nutrient* AND algal competition AND marine* NOT tropic* (category = 'oceanography')
EB	Nutrients		Algal competition	Pederson, Morten Foldager, and Jens Borum. 1997. “Nutrient Control of Estuarine Macroalgae: Growth Strategy and the Balance between Nitrogen Requirements and Uptake.” Marine Ecology Progress Series 161: 155–63.	Positive	Broader Coast	Roshilde Fjord, Denmark	Experimental				Fast-growing alge species have the highest N demands, requiring higher external concentrations of inorganic N to saturate growth. Slow growing species can better meet their N requrements at low N availability	"nutrient* AND algal competition AND marine* NOT tropic* (category = 'oceanography')
EB	Nutrients		Algal competition	Worm, Boris, Heike K. Lotze, Christoffer Boström, Roland Engkvist, Vytautas Labanauskas, and Ulrich Sommer. 1999. “Marine Diversity Shift Linked to Interactions among Grazers, Nutrients and Propagule Banks.” Marine Ecology Progress Series 185: 309–14.	Positive	Broader Coast	Baltic Sea	Observational / Experimental				Nutrient enrichment shifts the community towards single species dominance when grazers and propagule banks are both either absent or present	"nutrient* AND algal competition AND marine* NOT tropic* (category = 'oceanography')
EB	Nutrients		Algal competition	Kraufvelin, Patrik, Frithjof E. Moy, Hartvig Christie, and Tor L. Bokn. 2006. “Nutrient Addition to Experimental Rocky Shore Communities Revisited: Delayed Responses, Rapid Recovery.” Ecosystems 9 (7): 1076–93.	Positive	Broader Coast	Marine Research Station Solbergstrand, Norway	Experimental				Community shifts occur at persistent high nutrient levels but can be reversed if N enhancment is terminated	"nutrient* AND algal competition AND marine* NOT tropic* (category = 'ecology')
JH	Nutrients		Algal competition	Dayton PK, Tegner MJ, Edwards PB, Riser KL. 1999. Temporal and Spatial Scales of Kelp Demography: The Role of Oceanographic Climate. Ecological Monographs 69:219–250.	Positive	Broader coast	California	Experimental		Laminariales		Clearing experiments revealed increased competition for space and light among kelp species during high nutrient La Nina years	(nutrient* OR temperature) AND (kelp OR Laminariales)
JH	Nutrients		Algal competition	Mj T, Pk D, Pb E, Kl R. 1997. Large-scale, low-frequency oceanographic effects on kelp forest succession: a tale of two cohorts. Marine Ecology Progress Series 146:117–134.	Positive	Broader coast	California	Observational				Higher nutrients resulted in more competition among understory kelps w/ giant kelp canopy. Urchins are more likely to graze kelp than codium.	(nutrient* OR temperature) AND (kelp OR Laminariales)
JH	Temperature		Algal competition	Smale DA, Wernberg T, Yunnie ALE, Vance T. 2015. The rise of Laminaria ochroleuca in the Western English Channel (UK) and comparisons with its competitor and assemblage dominant Laminaria hyperborea. Marine Ecology 36:1033–1044.	Positive	Broader coast	England	Observational				Due to heatwaves, "L. ochroleuca has extended its distribution from sheltered coasts on to moderately wave-exposed open coasts, where it now co-exists and competes with the assemblage dominant Laminaria hyperborea."	kelp AND epiphyt*
EB	Temperature		Algal competition	Werner, Franziska J., Angelika Graiff, and Birte Matthiessen. 2016. “Temperature Effects on Seaweed-Sustaining Top-down Control Vary with Season.” Oecologia 180 (3): 889–901. https://doi.org/10.1007/s00442-015-3489-x.	Positive	Broader coast	Baltic Sea	Experimental		Fucus sp		herbivore metabolism more sensitive to temperature than algal primary production, grazing was directly influenced by temperature while algal growth was indirectly impacted via top-down control --> warming temps leads to community being dominated by epiphytic algae once grazering threshold (higher temps) is reached	"temperature* AND algal competition AND marine* NOT tropic*
MC			Algal competition	Yoneda et al. 2007. Role of grazing by sea urchins on the persistence of a seaweed bed on a seawall in Osaka Bay; the effects of experimental density manipulation. Nippon Suisan Gakkaishi. 73(6): 1031-1041.	Negative	Broader coast	Osaka Bay, Japan	Observational	Non-floating	Undaria pinnatifida	Adult Sporophyte	Annual U. pinnatifida was replaced by Ecklonia spp. on year after grazing disturbanced opened up new patches in stands of rhodophytes.	kelp AND ("mechanical damage" OR damage)
JH			Algal competition	Barner AK, Hacker SD, Menge BA, Nielsen KJ. 2016. The complex net effect of reciprocal interactions and recruitment facilitation maintains an intertidal kelp community. Journal of Ecology 104:33–43.	Positive	Broader coast	Oregon	Observational	Non-floating	Saccharina sessilis	Adult Sporophyte	the understorey community had a strong positive effect on the S. sessilis canopy, whereby the adult canopy decreased dramatically following understorey removal. Additionally, S. sessilis recruitment depended on the presence of understorey coralline algal turf	kelp AND (turbid* OR "water clarity" OR light availab*)
JH			Algal competition	Morelissen B, Dudley BD, Phillips NE. 2016. Recruitment of the invasive kelp Undaria pinnatifida does not always benefit from disturbance to native algal communities in low-intertidal habitats. Marine Biology 163:241.	Neutral	Broader coast	New Zealand	Experimental	Non-floating	Undaria pinnatifida	Adult Sporophyte	These results suggest that if light and space are not limiting resources, as is likely the case in this low-intertidal habitat, then disturbance may not facilitate U. pinnatifida recruitment.	kelp AND (turbid* OR "water clarity" OR light availab*)
JH			Algal competition	Britton-Simmons K. 2004. Direct and indirect effects of the introduced alga Sargassum muticum on benthic, subtidal communities of Washington State, USA. Marine Ecology Progress Series 277:61–78.	Negative	Salish Sea	San Juan Islands	Experimental	Non-floating	Laminaria bongardiana	Adult Sporophyte	Native canopy (brown) and understory (red) algae were more abundant in plots from which S. muticum had been removed, and the native kelp Laminaria bongardiana (the most abundant species of brown alga in the absence of S. muticum) grew more than twice as fast in plots where S. muticum was absent. The negative effects of S. muticum on native algae appear to be a result of shading, rather than chang…	kelp AND benthic AND sediment* AND marine NOT tropic*
MC			Algal competition	Levin, P.S., J.A. Coyer, R. Petrik and T.P. Good. 2002 Community-wide effects of nonindigenous species on temperate rocky reefs. Ecology. 83(11):3182-3193.	Negative	Broader coast	Nova Scotia	experimental	Non-floating	Laminaria saccharaina	Adult sporophyte	Codium fragile (invasive) inhibit kelp recruitment by monopolizing bare space. IT does note impact growht or survival.
JH			Algal competition	Tatsumi M, Wright JT. 2016. Understory algae and low light reduce recruitment of the habitat-forming kelp Ecklonia radiata. Marine Ecology Progress Series 552:131–143.	Negative	Broader coast	Tasmania	Experimental	Non-floating	Ecklonia radiata	Embryonic sporophyte	"A field experiment manipulating the abundance of understory algae showed no recruitment of outplanted microscopic sporophytes or naturally recruiting macroscopic sporophytes with a high (>80%) cover of understory algae. In contrast, both microscopic and macroscopic sporophytes recruited into plots with a medium (40 to 60%) and low (<20%) cover of understory algae." Suggested mechanism is shading…	kelp AND (turbid* OR "water clarity" OR light availab*)
MC			Algal competition	Miller et al. 2018. Giant kelp, Macrocystis pyrifera, increases faunal diversity through physical engineering. Proceedings of the Royal Society B, 285: 20172571.	Negative	Broader coast	S. California	Observational	Floating	Macrocystis pyrifera	Sporophyte	Giant kelp reduces light availability and displaces understory macroalgal communities creating space for sessile fauna.	kelp AND ("mechanical damage" OR damage OR graz* OR herb* OR defoliat*)
JH			Algal competition	Hernández-Carmona G, García O, Robledo D, Foster M. 2000. Restoration Techniques for Macrocystis pyrifera (Phaeophyceae) Populations at the Southern Limit of Their Distribution in México. Botanica Marina 43:273–284. De Gruyter.	Negative	Broader coast	Baja California	Experimental	Floating	Macrocystis pyrifera	Zoospore / Adult sporophyte	Lack of spores and the presence of understory algae were the main factors inhibiting giant kelp recruitment in the area	(nutrient* OR temperature) AND (kelp OR Laminariales)
JH			Algal competition	Mj T, Pk D, Pb E, Kl R. 1997. Large-scale, low-frequency oceanographic effects on kelp forest succession: a tale of two cohorts. Marine Ecology Progress Series 146:117–134.	Negative	Broader coast	California	Observational	Non-floating	Pterygophora californlca and Laminaria farlowii	Sporophytes	Thicker giant kelp canopy resulted in near exterpation of understory kelps	(nutrient* OR temperature) AND (kelp OR Laminariales)
JH			Benthic sedimentation	González SA, Stotz W, Lancellotti D. 2014. Effects of the Discharge of Iron Ore Tailings on Subtidal Rocky-Bottom Communities in Northern Chile. Journal of Coastal Research 30:500–514. Allen Press.	Negative	Broader coast	N. Chile	Observational	Non-floating	Lessonia trabeculata	Adult sporophyte	Areas impacted by iron mine discharge had high turbidity and sedimentation, and no kelp	kelp AND (turbid* OR "water clarity" OR light availab*)
JH			Benthic sedimentation	Rubin SP et al. 2017. Increased sediment load during a large-scale dam removal changes nearshore subtidal communities. PLOS ONE 12:e0187742.	Negative	Salish Sea	Straight of Juan de Fuca	Observational	Floating	many	Adult sporophyte	Where persistent sediment deposits formed, macroalgae decreased greatly or were eliminated.	kelp AND (turbid* OR "water clarity" OR light availab*) AND ("Salish Sea" OR "Puget Sound" OR "Strait of Georgia" OR "San Juan Islands" OR "Gulf Islands" OR "Vancouver Island" OR "Washington" OR "British Columbia")
JH			Benthic sedimentation	Rubin SP et al. 2017. Increased sediment load during a large-scale dam removal changes nearshore subtidal communities. PLOS ONE 12:e0187742.	Negative	Salish Sea	Straight of Juan de Fuca	Observational	Non-floating	many	Adult sporophytes	Where persistent sediment deposits formed, macroalgae decreased greatly or were eliminated.	kelp AND (turbid* OR "water clarity" OR light availab*) AND ("Salish Sea" OR "Puget Sound" OR "Strait of Georgia" OR "San Juan Islands" OR "Gulf Islands" OR "Vancouver Island" OR "Washington" OR "British Columbia")
JH			Benthic sedimentation	Stull JK. 1996. Ocean monitoring off Palos Verdes, Southern California, 1970-1995. Pages 299–306 volume1 OCEANS 96 MTS/IEEE Conference Proceedings. The Coastal Ocean - Prospects for the 21st Century.	Negative	Broader coast	SoCal	Observational	Floating	Macrocystis pyrifera	Adult sporophyte	"The canopy of the giant kelp Macrocystis pyrifera had virtually disappeared from the local rocky subtidal by 1958, partly as a result of discharged effluent particulates, which reduced light transmissibility, introduced floc and contaminants, and buried the substrate." Kelp bed recovery once sewage outflow was reduced.	kelp AND (pollut* OR contamin*) NOT tropic*
JH			Benthic sedimentation	Bogen J. 2009. The impact of environmental changes on the sediment loads of Norwegian rivers. CATENA 79:251–256.	Negative	Broader coast	Norway	Observational	Non-floating	Saccharina latissima	Adult sporophyte	During the last decade extensive ecological changes have taken place in the coastal areas of southern Norway as 90% of the sugar kelp forest has been lost. This change has been attributed to an apparent increase in sediment delivery to the sea along with a rise in sea temperatures.	(nutrient* OR temperature) AND (kelp OR Laminariales)
JH			Benthic sedimentation	Deiman M, Iken K, Konar B. 2012. Susceptibility of Nereocystis luetkeana (Laminariales, Ochrophyta) and Eualaria fistulosa (Laminariales, Ochrophyta) spores to sedimentation. ALGAE 27:115–123. The Korean Society of Phycology.	Negative	Broader coast	Alaska	Experimental	Floating	Eularia fistulosa	Zoospore	Spore attachment decreased by approximately 90% at 420 mg sediment L?1, the highest sediment load tested here, under all three treatments for both species. These results suggest that increases in sedimentation may constrain the success of the spore stages,
JH			Benthic sedimentation	Deiman M, Iken K, Konar B. 2012. Susceptibility of Nereocystis luetkeana (Laminariales, Ochrophyta) and Eualaria fistulosa (Laminariales, Ochrophyta) spores to sedimentation. ALGAE 27:115–123. The Korean Society of Phycology.	Negative	Broader coast	Alaska	Experimental	Floating	Nereocystis luetkeana	Zoospore	Spore attachment decreased by approximately 90% at 420 mg sediment L?1, the highest sediment load tested here, under all three treatments for both species. These results suggest that increases in sedimentation may constrain the success of the spore stages,
NN	Dredging		Contaminants	Bach, L; Nielsen, MH; Bollwerk, SM. 2017. Environmental Impact of Submarine Rock Blasting and Dredging Operations in an Arctic Harbor Area: Dispersal and Bioavailability of Sediment-Associated Heavy Metals. Water Air and Soil Pollution 228(6). doi:10.1007/s11270-017-3363-z.	Positive	Broader coast	Greenland	Observational				used sediment traps, mussels, and passive samplers to assess heavy metal contamination	(dredg* AND marine AND (pollut* OR contamin* OR "water quality"))
NN	Dredging		Contaminants	Bellas, J; Ekelund, R; Halldorsson, HP; Berggren, M; Granmo, A. 2007. Monitoring of organic compounds and trace metals during a dredging episode in the Gota Alv Estuary (SW Sweden) using caged mussels. Water Air and Soil Pollution 181(1-4):265-279. doi:10.1007/s11270-006-9298-4.	Positive	Broader coast	Sweden	Observational				trace metals, organotins, PCBs, PAHs; bioacculumation in mussels pre-/post-dredging; dredging increased organotins	(dredg* AND marine AND (pollut* OR contamin* OR "water quality"))
NN	Dredging		Contaminants	Cabrita, MT. 2014. Phytoplankton community indicators of changes associated with dredging in the Tagus estuary (Portugal). Environmental Pollution 191: 17-24. doi:10.1016/j.envpol.2014.04.001.	Positive	Broader coast	Tagus estuary, Portugal	Observational				Cr, Ni, Cu, Cd, Hg, and Pb	(dredg* AND marine AND (pollut* OR contamin* OR "water quality"))
NN	Dredging		Contaminants	Choppala, G; Moon, E; Bush, R; Bolan, N; Carroll, N. 2018. Dissolution and redistribution of trace elements and nutrients during dredging of iron monosulfide enriched sediments. Chemosphere 201:380-387. doi:10.1016/j.chemosphere.2018.01.164.	Positive	Broader coast	Australia	Observational				Nitrate, phosphate, ammonium, heavy metals; dredging resulted in a short-term incresae in nutrients, Cu and Zn but not other trace metals	(dredg* AND marine AND (pollut* OR contamin* OR "water quality"))
NN	Dredging		Contaminants	Hedge, LH; Knott, NA; Johnston, EL. 2009. Dredging related metal bioaccumulation in oysters. Marine Pollution Bulletin 58(6):832-840. doi:	Positive	Broader coast	Australia	Observational				oysters used to measure bioavailability of metals; dredging led to increases in Zn, Cu, tin, and lead	(dredg* AND marine AND (pollut* OR contamin* OR "water quality"))
NN	Dredging		Contaminants	Layglon, N; Misson, B; Durieu, G; Coclet, C; D'Onofrio, S; Dang, DH; Francois, D; Mullot, JU; Mounier, S; Lenoble, V; Omanovic, D; Garnier, C. 2020. Long-term monitoring emphasizes impacts of the dredging on dissolved Cu and Pb contamination along with ultraplankton distribution and structure in Toulon Bay (NW Mediterranean Sea, France) Marine Pollution Bulletin 156. doi:10.1016/j.marpolbul.2009.…	Positive	Broader coast	France (Toulon Bay, Mediterranean)	Observational				Cu, Pb; Pb concentrations increased as a result of dredging, but not Cu	(dredg* AND marine AND (pollut* OR contamin* OR "water quality"))
NN	Dredging		Contaminants	Licursi, M; Gomez, N 2009. Effects of dredging on benthic diatom assemblages in a lowland stream Journal of Environmental Management. 90(2):973-982. doi:10.1016/j.jenvman.2008.03.004.	Positive	Broader coast	Argentina	Observational				phosphorus and nitrogen	(dredg* AND marine AND (pollut* OR contamin* OR "water quality"))
NN	Dredging		Contaminants	Machado, W; Rodrigues, APC; Bidone, ED; Sella, SM; Santelli, RE. 2011. Evaluation of Cu potential bioavailability changes upon coastal sediment resuspension: an example on how to improve the assessment of sediment dredging environmental risks. Environmental Science and Pollution Research 18(6):1033-1036. doi:10.1007/s11356-011-0517-1.	Positive	Broader coast	Brazil	Experimental				Copper	(dredg* AND marine AND (pollut* OR contamin* OR "water quality"))
NN	Dredging		Contaminants	Martins, M; Costa, PM; Raimundo, J; Vale, C; Ferreira, AM; Costa, MH. 2012. Impact of remobilized contaminants in Mytilus edulis during dredging operations in a harbour area: Bioaccumulation and biomarker responses. Ecotoxicology and Environmental Safety 85:96-103. doi:10.1016/j.ecoenv.2012.08.008.	Positive	Broader coast	Tagus estuary, Portugal	Observational				PAHs, PCBs	(dredg* AND marine AND (pollut* OR contamin* OR "water quality"))
NN	Dredging		Contaminants	Moreira, LB; Sasaki, ST; Taniguchi, S; Bicego, MC; Costa-Lotufo, LV; Abessa, DMS. 2019. Impacts of dredging on biomarkers responses of caged bivalves in a semi-arid region (Ceara State, NE Brazil). Marine Environmental Research 151. doi:10.1016/j.marenvres.2019.104784.	Positive	Broader coast	Brazil	Observational				metals, hydrocarbons; measured the bioaccumulation of toxins in clams and oysters	(dredg* AND marine AND (pollut* OR contamin* OR "water quality"))
NN	Dredging		Contaminants	Spadaro, PA; Templeton, DW; Hartman, GL; Wang, TS. 1993. Predicting Water-Quality During Dredging and Disposal of Contaminated Sediments from the Sitcum Waterway in Commencement Bay, Washington, USA. Water Science and Technology 28(8-9):237-254.	Positive	Salish Sea	Commencement Bay, WA	Observational				metals, PAHs; tests performed to predict water quality chages as a result of hydraulic dredging; tests detected antimony, arsenic, lead, and zinc.	(dredg* AND marine AND (pollut* OR contamin* OR "water quality"))
NN	Dredging		Contaminants	Vale, C; Ferreira, AM; Micaelo, C; Caetano, M; Pereira, E; Madureira, MJ; Ramalhosa, E. 1998. Mobility of contaminants in relation to dredging operations in a mesotidal estuary (Tagus estuary, Portugal). Water Science and Technology 37(6-7):25-31. doi:10.1016/S0273-1223(98)00178-4.	Neutral	Broader coast	Portugal	Observational				metals, PCB; resuspended material was not higher in contaminants than other suspended sediments	(dredg* AND marine AND (pollut* OR contamin* OR "water quality"))
JH	Upland development	Local terrestrial input	Contaminants	Wang Z-H, Guo X, Zhang K, Lu X-X. 2017. Environmental changes in Jiaozhou Bay of northern China during the past 90years using metals and biogenic elements in sediments. Journal of Environmental Sciences 53:301–312.	Positive	Broader coast	Northern China	Observational				The vertical profiles of biogenic elements and metals in the sediment core suggest that the most significant environmental changes occurred since the 1990s, and three stages could be defined: (1) before 1950, characterized by low concentrations of biogenic elements and metals; (2) between 1950 and 1990, displaying an obvious increase of Hg and a slow increase of biogenic elements; (3) after 1990,…
JH	Upland development	Local terrestrial input	Contaminants	González-Fernández D, Garrido-Pérez MC, Nebot-Sanz E, Sales-Márquez D. 2010. Fecal Pollution in Coastal Marine Sediments from a Semi-Enclosed Deep Embayment Subjected to Anthropogenic Activities: An Issue to Be Considered in Environmental Quality Management Frameworks Development. EcoHealth 7:473–484.	Positive	Broader coast	Spain	Observational				Fecal coliform and Clostridium perfringens showed accumulation in an extensive area, not only in proximity to sewage discharge points, but also in sediments at 100 meters depth. Results included herein demonstrated that, in coastal areas, urban wastewater discharge can affect the whole ecosystem through accumulation of fecal matter in bottom sediments	(logging OR agricultur* OR urban* OR dam* OR industr*) AND marine AND nutrient* NOT tropic* category: environmental sciences
JH	Upland development	Local terrestrial input	Contaminants	Harris KA, Yunker MB, Dangerfield N, Ross PS. 2011. Sediment-associated aliphatic and aromatic hydrocarbons in coastal British Columbia, Canada: Concentrations, composition, and associated risks to protected sea otters. Environmental Pollution 159:2665–2674.	Positive	Broader coast	West coast Vancouver Island	Observational				Higher levels of petrochemicals in urbanized bays	(logging OR agricultur* OR urban* OR dam* OR industr*) AND benthic AND sediment* AND marine AND ("Salish Sea" OR "Puget Sound" OR "Strait of Georgia" OR "San Juan Islands" OR "Gulf Islands" OR "Vancouver Island" OR "Washington" OR "British Columbia")
JH	Upland development	Local terrestrial input	Contaminants	Brown DW, McCain BB, Horness BH, Sloan CA, Tilbury KL, Pierce SM, Burrows DG, Chan S-L, Landahl JT, Krahn MM. 1998. Status, correlations and temporal trends of chemical contaminants in fish and sediment from selected sites on the Pacific Coast of the USA. Marine Pollution Bulletin 37:67–85.	Positive	Salish Sea	Puget Sound	Observational				PAHs, PCBs and CHs in surficial sediments higher in urban areas	(logging OR agricultur* OR urban* OR dam* OR industr*) AND benthic AND sediment* AND marine AND ("Salish Sea" OR "Puget Sound" OR "Strait of Georgia" OR "San Juan Islands" OR "Gulf Islands" OR "Vancouver Island" OR "Washington" OR "British Columbia")
JH	Upland development	Local terrestrial input	Contaminants	Brown DW, McCain BB, Horness BH, Sloan CA, Tilbury KL, Pierce SM, Burrows DG, Chan S-L, Landahl JT, Krahn MM. 1998. Status, correlations and temporal trends of chemical contaminants in fish and sediment from selected sites on the Pacific Coast of the USA. Marine Pollution Bulletin 37:67–85.	Positive	Broader coast	WA, OR, CA	Observational				PAHs, PCBs and CHs in surficial sediments higher in urban areas	(logging OR agricultur* OR urban* OR dam* OR industr*) AND benthic AND sediment* AND marine AND ("Salish Sea" OR "Puget Sound" OR "Strait of Georgia" OR "San Juan Islands" OR "Gulf Islands" OR "Vancouver Island" OR "Washington" OR "British Columbia")
JH	Upland development	Local terrestrial input	Contaminants	Morrisey DJ, Turner SJ, Mills GN, Bruce Williamson R, Wise BE. 2003. Factors affecting the distribution of benthic macrofauna in estuaries contaminated by urban runoff. Marine Environmental Research 55:113–136.	Positive	Broader coast		Observational				Heavy metals and pesticides in urbanized estuaries	(logging OR agricultur* OR urban* OR dam* OR industr*) AND benthic AND sediment* AND marine AND ("Salish Sea" OR "Puget Sound" OR "Strait of Georgia" OR "San Juan Islands" OR "Gulf Islands" OR "Vancouver Island" OR "Washington" OR "British Columbia")
JH	Upland development	Local terrestrial input	Contaminants	Long ER, Dutch M, Aasen S, Welch K, Hameedi MJ. 2005. Spatial Extent Of Degraded Sediment Quality In Puget Sound (Washington State, U.S.A.) Based Upon Measures Of The Sediment Quality Triad. Environmental Monitoring and Assessment 111:173–222.	Positive	Salish Sea	Puget Sound	Observational				Toxic sediment closer to major urban areas	(logging OR agricultur* OR urban* OR dam* OR industr*) AND benthic AND sediment* AND marine AND ("Salish Sea" OR "Puget Sound" OR "Strait of Georgia" OR "San Juan Islands" OR "Gulf Islands" OR "Vancouver Island" OR "Washington" OR "British Columbia")
JH	Upland development	Local terrestrial input	Contaminants	Martin RA, Nesbitt EA. 2015. Foraminiferal evidence of sediment toxicity in anthropogenically influenced embayments of Puget Sound, Washington, U.S.A. Marine Micropaleontology 121:97–106.	Positive	Salish Sea	Puget Sound - Sinclair and Dyes inlets	Observational				Toxic sediments in inlets impacted by military, industrial, residential and agricultural effluents for over 100 years	(logging OR agricultur* OR urban* OR dam* OR industr*) AND benthic AND sediment* AND marine AND ("Salish Sea" OR "Puget Sound" OR "Strait of Georgia" OR "San Juan Islands" OR "Gulf Islands" OR "Vancouver Island" OR "Washington" OR "British Columbia")
JH	Upland development	Local terrestrial input	Contaminants	Brenner RC, Magar VS, Ickes JA, Abbott JE, Stout SA, Crecelius EA, Bingler LS. 2002. Characterization and FATE of PAH-Contaminated Sediments at the Wyckoff/Eagle Harbor Superfund Site. Environmental Science & Technology 36:2605–2613. American Chemical Society.	Positive	Salish Sea	Bainbridge Island	Observational				Legacy creosote contamination from coastal factory	(logging OR agricultur* OR urban* OR dam* OR industr*) AND (pollut* OR contamin*) AND marine AND ("Salish Sea" OR "Puget Sound" OR "Strait of Georgia" OR "San Juan Islands" OR "Gulf Islands" OR "Vancouver Island" OR "Washington" OR "British Columbia")
JH	Upland development	Local terrestrial input	Contaminants	O’Connor TP. 2002. National distribution of chemical concentrations in mussels and oysters in the USA. Marine Environmental Research 53:117–143.	Positive	Broader coast	many sites	Observational				Lead concentratons in mussel tissue proportional to number of people living near site	(logging OR agricultur* OR urban* OR dam* OR industr*) AND (pollut* OR contamin*) AND marine AND ("Salish Sea" OR "Puget Sound" OR "Strait of Georgia" OR "San Juan Islands" OR "Gulf Islands" OR "Vancouver Island" OR "Washington" OR "British Columbia")
JH	Upland development	Local terrestrial input	Contaminants	Grant PBC, Johannessen SC, Macdonald RW, Yunker MB, Sanborn M, Dangerfield N, Wright C, Ross PS. 2011. Environmental fractionation of PCBs and PBDEs during particle transport as recorded by sediments in coastal waters. Environmental Toxicology and Chemistry 30:1522–1532.	Positive	Salish Sea	Strait of Georgia	Observational				Urban harbors represented hotspots for both PCBs and PBDEs, whereas PBDEs were also found at high concentrations near municipal outfalls	(logging OR agricultur* OR urban* OR dam* OR industr*) AND (pollut* OR contamin*) AND marine AND ("Salish Sea" OR "Puget Sound" OR "Strait of Georgia" OR "San Juan Islands" OR "Gulf Islands" OR "Vancouver Island" OR "Washington" OR "British Columbia")
JH	Upland development	Local terrestrial input	Contaminants	Poirier A. 2006. Re–Os and Pb isotope systematics in reduced fjord sediments from Saanich Inlet (Western Canada). Earth and Planetary Science Letters 249:119–131.	Positive	Salish Sea	Saanich inlet	Observational				Lead contamination from atsmopheric deposition of leaded gasoline emissions from US	(logging OR agricultur* OR urban* OR dam* OR industr*) AND (pollut* OR contamin*) AND marine AND ("Salish Sea" OR "Puget Sound" OR "Strait of Georgia" OR "San Juan Islands" OR "Gulf Islands" OR "Vancouver Island" OR "Washington" OR "British Columbia")
JH	Upland development	Local terrestrial input	Contaminants	Tian Z, Peter KT, Gipe AD, Zhao H, Hou F, Wark DA, Khangaonkar T, Kolodziej EP, James CA. 2020. Suspect and Nontarget Screening for Contaminants of Emerging Concern in an Urban Estuary. Environmental Science & Technology 54:889–901. American Chemical Society.	Positive	Salish Sea	Puget Sound	Observational				Wide range of 'contaminents of emerging concern' near urban areas	(logging OR agricultur* OR urban* OR dam* OR industr*) AND (pollut* OR contamin*) AND marine AND ("Salish Sea" OR "Puget Sound" OR "Strait of Georgia" OR "San Juan Islands" OR "Gulf Islands" OR "Vancouver Island" OR "Washington" OR "British Columbia")
JH	Upland development	Local terrestrial input	Contaminants	James CA, Lanksbury J, Khangaonkar T, West J. 2020. Evaluating exposures of bay mussels (Mytilus trossulus) to contaminants of emerging concern through environmental sampling and hydrodynamic modeling. Science of The Total Environment 709:136098.	Positive	Salish Sea	Puget Sound	Modeling / Experimental				Outplanted mussels had higher levels of alkylphenol ethoxylates in areas w/ more impervious surfaces; simulations showed d15N enrichment from wastewater	(logging OR agricultur* OR urban* OR dam* OR industr*) AND (pollut* OR contamin*) AND marine AND ("Salish Sea" OR "Puget Sound" OR "Strait of Georgia" OR "San Juan Islands" OR "Gulf Islands" OR "Vancouver Island" OR "Washington" OR "British Columbia")
JH	Upland development	Local terrestrial input	Contaminants	Yunker MB, Macdonald RW, Ross PS, Johannessen SC, Dangerfield N. 2015. Alkane and PAH provenance and potential bioavailability in coastal marine sediments subject to a gradient of anthropogenic sources in British Columbia, Canada. Organic Geochemistry 89–90:80–116.	Positive	Salish Sea	British Columbia	Observational				Urban sediments show PAHs from vehicle emissions and fossil fuel discharge.	(logging OR agricultur* OR urban* OR dam* OR industr*) AND (pollut* OR contamin*) AND marine AND ("Salish Sea" OR "Puget Sound" OR "Strait of Georgia" OR "San Juan Islands" OR "Gulf Islands" OR "Vancouver Island" OR "Washington" OR "British Columbia")
JH	Upland development	Local terrestrial input	Contaminants	Granek EF, Conn KE, Nilsen EB, Pillsbury L, Strecker AL, Rumrill SS, Fish W. 2016. Spatial and temporal variability of contaminants within estuarine sediments and native Olympia oysters: A contrast between a developed and an undeveloped estuary. Science of The Total Environment 557–558:869–879.	Neutral	Salish Sea	Puget Sound	Observational				In the more urbanized Coos Bay, native Olympia oyster (Ostrea lurida) tissue had approximately twice the number of PCB congeners at over seven times the total concentration, yet fewer PBDEs at one-tenth the concentration as compared to the more rural Netarts Bay - legacy pollutants	(logging OR agricultur* OR urban* OR dam* OR industr*) AND (pollut* OR contamin*) AND marine AND ("Salish Sea" OR "Puget Sound" OR "Strait of Georgia" OR "San Juan Islands" OR "Gulf Islands" OR "Vancouver Island" OR "Washington" OR "British Columbia")
JH	Upland development	Local terrestrial input	Contaminants	Long ER, Dutch M, Weakland S, Chandramouli B, Benskin JP. 2013. Quantification of pharmaceuticals, personal care products, and perfluoroalkyl substances in the marine sediments of Puget Sound, Washington, USA. Environmental Toxicology and Chemistry 32:1701–1710.	Positive	Salish Sea	Puget Sound	Observational				Contamination from pharmaceuticals and personal care products highest in more urban areas	(logging OR agricultur* OR urban* OR dam* OR industr*) AND (pollut* OR contamin*) AND marine AND ("Salish Sea" OR "Puget Sound" OR "Strait of Georgia" OR "San Juan Islands" OR "Gulf Islands" OR "Vancouver Island" OR "Washington" OR "British Columbia")
JH	Upland development	Local terrestrial input	Contaminants	Joyce Dinglasan-Panlilio M, Prakash SS, Baker JE. 2014. Perfluorinated compounds in the surface waters of Puget Sound, Washington and Clayoquot and Barkley Sounds, British Columbia. Marine Pollution Bulletin 78:173–180.	Neutral	Salish Sea	Puget, Clayoquot and Barkley Sounds	Observational				Perfluorinated compounds equally present in urbanized and low-inhabited sounds	(logging OR agricultur* OR urban* OR dam* OR industr*) AND (pollut* OR contamin*) AND marine AND ("Salish Sea" OR "Puget Sound" OR "Strait of Georgia" OR "San Juan Islands" OR "Gulf Islands" OR "Vancouver Island" OR "Washington" OR "British Columbia")
JH	Upland development	Local terrestrial input	Contaminants	Barlow C, Bendell LI, Duckham C, Faugeroux D, Koo V. 2014. Three-Dimensional Profiling Reveals Trace Metal Depositional Patterns in Sediments of Urban Aquatic Environments: A Case Study in Vancouver, British Columbia, Canada. Water, Air, & Soil Pollution 225:1856.	Positive	Salish Sea	Vancouver Island	Observational				Heavy metals from sewage outfalls and other sources	(logging OR agricultur* OR urban* OR dam* OR industr*) AND (pollut* OR contamin*) AND marine AND ("Salish Sea" OR "Puget Sound" OR "Strait of Georgia" OR "San Juan Islands" OR "Gulf Islands" OR "Vancouver Island" OR "Washington" OR "British Columbia")
JH	Upland development	Local terrestrial input	Contaminants	Oyafuso, Z. S., Baxter, A. E., Hall, J. E., Naman, S. M., Greene, C. M., & Rhodes, L. D. (2015). Widespread detection of human- and ruminant-origin Bacteroidales markers in subtidal waters of the Salish Sea in Washington State. Journal of Water and Health, 13(3), 827–837. https://doi.org/10.2166/wh.2015.253	Positive	Salish Sea	Washington	Observational				Human and ruminant fecal contamination in SS associated w/ urban zones and dairy farms	(logging OR agricultur* OR urban* OR dam* OR industr*) AND (pollut* OR contamin*) AND marine AND ("Salish Sea" OR "Puget Sound" OR "Strait of Georgia" OR "San Juan Islands" OR "Gulf Islands" OR "Vancouver Island" OR "Washington" OR "British Columbia")
JH	Upland development	Local terrestrial input	Contaminants	VanWormer E, Carpenter TE, Singh P, Shapiro K, Wallender WW, Conrad PA, Largier JL, Maneta MP, Mazet JAK. 2016. Coastal development and precipitation drive pathogen flow from land to sea: evidence from a Toxoplasma gondii and felid host system. Scientific Reports 6:29252. Nature Publishing Group.	Positive	Broader coast	California	Observational				Higher parasite levels coming out of developed watersheds	("climate change" AND runoff AND (contaminant* OR pollut*) AND marine NOT tropic* NOT coral NOT *arctic)
JH	Upland development	Local terrestrial input	Contaminants	Xu X, Li X, Chen M, Li X, Duan X, Zhu G, Feng Z, Ma Z. 2016. Land-ocean-human interactions in intensively developing coastal zone: Demonstration of case studies. Ocean & Coastal Management 133:28–36.	Positive	Broader coast	China - yellow river delta	Observational				"due to irrigation and reservoir construction up-stream, runoff and sediments have decreased resulting in increased coastal erosion in the Yellow River Delta"	("climate change" AND runoff AND (contaminant* OR pollut*) AND marine NOT tropic* NOT coral NOT *arctic)
JH	Upland development	Local terrestrial input	Contaminants	Xu X, Li X, Chen M, Li X, Duan X, Zhu G, Feng Z, Ma Z. 2016. Land-ocean-human interactions in intensively developing coastal zone: Demonstration of case studies. Ocean & Coastal Management 133:28–36.	Positive	Broader coast	China - Jinzhou Bay	Observational				"Rivers carry industrial and agricultural point and non-point source pollution into the sea, causing marine pollution in Jinzhou Bay"	("climate change" AND runoff AND (contaminant* OR pollut*) AND marine NOT tropic* NOT coral NOT *arctic)
JH	Upland development	Local terrestrial input	Contaminants	Dudley BD, Burge OR, Plew D, Zeldis J. 2020. Effects of agricultural and urban land cover on New Zealand’s estuarine water quality. New Zealand Journal of Marine and Freshwater Research 0:1–21. Taylor & Francis.	Positive	Broader coast	New Zealand	Observational				"Sites with greater freshwater influence had higher nutrient and faecal indicator bacteria concentrations, and turbidity, indicating that open coast and estuarine water quality is reduced predominantly via flows from the land."	((logging OR agricultur* OR urban* OR dam* OR industr*) AND (turbid* OR "water clarity" OR "light availability") AND marine NOT tropic*)
NN	Vessel traffic		Contaminants	Bowman JC, Readman JW, and Zhou JL. 2003. Seasonal variability in the concentrations of Irgarol 1051 in Brighton Marina, UK; including the impact of dredging. Marine Pollution Bulletin 46(4): 444-451. doi:10.1016/S0025-326X(02)00464-2.	Positive	Broader Coast	UK	Observational				Irgarol 1051; number of new vessels, large vessels, marinas, so vessel traffic is implied rather than measured	("vessel traffic" OR "boat traffic" OR "ship* traffic") AND (pollut* OR contamin* OR "water quality")
NN	Vessel traffic		Contaminants	Choi, M; Choi, HG; Moon, HB; Kim, GY. 2009. Spatial and temporal distribution of tributyltin (TBT) in seawater, sediments and bivalves from coastal areas of Korea during 2001-2005. Environmental Monitoring and Assessment. 151(1-4):301-310. doi:10.1007/s10661-008-0271-0.	Positive	Broader Coast	Korea	Observational				TBT	("vessel traffic" OR "boat traffic" OR "ship* traffic") AND (pollut* OR contamin* OR "water quality")
NN	Vessel traffic		Contaminants	Da Ros, L; Moschino, V; Guerzoni, S; Halldorsson, HP. 2007. Lysosomal responses and metallothionein induction in the blue mussel Mytilus edulis from the south-west coast of Iceland. Environment International 33(3):362-369. doi:10.1016/j.envint.2006.11.016.	Positive	Broader Coast	Iceland	Observational				POP/PAH; blue mussels measured for contaminant impacts (not levels)	("vessel traffic" OR "boat traffic" OR "ship* traffic") AND (pollut* OR contamin* OR "water quality")
NN	Vessel traffic		Contaminants	de Waisbaum, RG; Rodriguez, C; Nudelman, NS. 2010. Determination of TBT in water and sediment samples along the Argentine Atlantic coast. Environmental Technology 31(12):1335-1342. doi:10.1080/09593331003720615.	Positive	Broader Coast	Argentina	Observational				TBT	("vessel traffic" OR "boat traffic" OR "ship* traffic") AND (pollut* OR contamin* OR "water quality")
NN	Vessel traffic		Contaminants	Gade, M; Ufermann, S; Rud, O; Ishii, M; Jolly, GW. 1999. Using ERS-2 SAR images for routine observation of marine pollution in European coastal waters. Operational Remote Sensing for Sustainable Development. 157-163.	Positive	Broader Coast	Baltic Sea, North Sea, Guld of Lions, Mediterranean	Observational				oil pollution; measured using satellite imagery	("vessel traffic" OR "boat traffic" OR "ship* traffic") AND (pollut* OR contamin* OR "water quality")
NN	Vessel traffic		Contaminants	Goldberg, RN; Averbuj, A; Cledon, M; Luzzatto, D; Nudelman, NS. 2004. Search for triorganotins along the Mar del Plata (Argentina) marine coast: finding of tributyltin in egg capsules of a snail Adelomelon brasiliana (Lamarck, 1822) population showing imposex effects. Applied Organometallic Chemistry. 18(3):117-123. doi:10.1002/aoc.590.	Positive	Broader Coast	Argentina	Observational				TBT	("vessel traffic" OR "boat traffic" OR "ship* traffic") AND (pollut* OR contamin* OR "water quality")
NN	Vessel traffic		Contaminants	Ho, LC; Litton, RM; Grant, SB. 2011. Anthropogenic Currents and Shoreline Water Quality in Avalon Bay, California. Environmental Science and Technology 45(6):2079-2085. doi:10.1021/es103904n.	Positive	Broader Coast	California, USA	Observational				Shoreline concentrations of fecal indicator bacteria and viruses; associated with docking of passenger ferries, prop wash from boat traffic	("vessel traffic" OR "boat traffic" OR "ship* traffic") AND (pollut* OR contamin* OR "water quality")
NN	Vessel traffic		Contaminants	Minchin, D; Stroben, E; Oehlmann, J; Bauer, B; Duggan, CB; Keatinge, M. 1996. Biological indicators used to map organotin contamination in Cork Harbour, Ireland. Marine Pollution Bulletin 32(2):188-195. doi:10.1016/0025-326X(95)00120-C.	Positive	Broader Coast	Cork Harbour, Ireland	Observational				TBT; measured imposex/intersex in mollusks as well; TBT levels decline with increased distance from harbor	("vessel traffic" OR "boat traffic" OR "ship* traffic") AND (pollut* OR contamin* OR "water quality")
NN	Vessel traffic		Contaminants	Prygiel, E; Billon, G; Francois, A; Dumoulin, D; Chaumot, A; Geffard, O; Criquet, J; Prygiel, J 2016. Active biomonitoring for assessing effects of metal polluted sediment resuspension on gammarid amphipods during fluvial traffic. Environmental Pollution 218:129-139. doi:10.1016/j.envpol.2016.08.010.	Neutral	Broader Coast	Northern France	Observational				measured metals in caged amphipods in different watercourses; differences more likely due to environmental variability than from vessel trafic and other human activities	("vessel traffic" OR "boat traffic" OR "ship* traffic") AND (pollut* OR contamin* OR "water quality")
NN	Vessel traffic		Contaminants	Rodriguez, JG; Borja, A; Franco, J; Alonso, JIG; Garmendia, JM; Muxika, I; Sariego, C; Valencia, V. 2009. Imposex and butyltin body burden in Nassarius nitidus (Jeffreys, 1867), in coastal waters within the Basque Country (northern Spain). Science of the Total Environment 407(14):4333-4339. doi:10.1016/j.scitotenv.2009.04.002.	Positive	Broader Coast	Basque Country, Spain	Observational				TBT and imposex levels; highest levels found in harbors	("vessel traffic" OR "boat traffic" OR "ship* traffic") AND (pollut* OR contamin* OR "water quality")
NN	Vessel traffic		Contaminants	Saint-Louis, R; Gobeil, C; Pelletier, E. 1997. Tributyltin and its degradation products in the St Lawrence Estuary (Canada). Environmental Technology 18(12):1209-1218. doi:10.1080/09593331808616642.	Neutral	Broader Coast	St. Lawrence estuary, Canada	Observational				MBT, DBT, TBT; measured in sediment and mussels; the predicted relationship between intensity of shipping traffic and contamination levels did not hold across all 4 harbors	("vessel traffic" OR "boat traffic" OR "ship* traffic") AND (pollut* OR contamin* OR "water quality")
NN	Vessel traffic		Contaminants	Stephenson MD and Leonard GH. 1994. Evidence for the decline of silver and lead and the increase of copper from 1977-1990 in the coastal marine waters of California. Marine Pollution Bulletin 28(3):148-153. doi:10.1016/0025-326X(94)90390-5.	Positive	Broader Coast	California, USA	Observational				Ag, Cu, Pb; Ag and Pb decreased over time; Cu increase appears associated with increased vessel traffic, anti-fouling paints	("vessel traffic" OR "boat traffic" OR "ship* traffic") AND (pollut* OR contamin* OR "water quality")
NN	Vessel traffic		Contaminants	Wiese FK and Ryan PC. 2003. The extent of chronic marine oil pollution in southeastern Newfoundland waters assessed through beached bird surveys 1984-1999. Marine Pollution Bulletin 46(9):1090-1101. doi:10.1016/S0025-326X(03)00250-9.	Positive	Broader Coast	Newfoundland, Canada	Observational				oil pollution; beached bird surveys; problem is not just vessel traffic, but illegal dumping of oil by ships	("vessel traffic" OR "boat traffic" OR "ship* traffic") AND (pollut* OR contamin* OR "water quality")
JH			Contaminants	Bidwell JR, Wheeler KW, Burridge TR. 1998. Toxicant effects on the zoospore stage of the marine macroalga Ecklonia radiata (Phaeophyta: Laminariales). Marine Ecology Progress Series 163:259–265.	Negative	Broader coast	Australia	Experimental	Non-floating	Ecklonia radiata	Zoospore	Germination and germination tube growth were reduced when exposed to hexavalent chromium	kelp AND (pollut* OR contamin*) NOT tropic*
JH			Contaminants	Bidwell JR, Wheeler KW, Burridge TR. 1998. Toxicant effects on the zoospore stage of the marine macroalga Ecklonia radiata (Phaeophyta: Laminariales). Marine Ecology Progress Series 163:259–265.	Negative	Broader coast	Australia	Experimental	Non-floating	Ecklonia radiata	Zoospore	Germination and germination tube growth were reduced when exposed to zinc	kelp AND (pollut* OR contamin*) NOT tropic*
JH			Contaminants	Bidwell JR, Wheeler KW, Burridge TR. 1998. Toxicant effects on the zoospore stage of the marine macroalga Ecklonia radiata (Phaeophyta: Laminariales). Marine Ecology Progress Series 163:259–265.	Negative	Broader coast	Australia	Experimental	Non-floating	Ecklonia radiata	Zoospore	Germination and germination tube growth were reduced when exposed to copper	kelp AND (pollut* OR contamin*) NOT tropic*
JH			Contaminants	Foster MS, Schiel DR. 2010. Loss of predators and the collapse of southern California kelp forests (?): Alternatives, explanations and generalizations. Journal of Experimental Marine Biology and Ecology 393:59–70.	Negative	Broader coast	SoCal	Synthesis	Floating	Macrocystis pyrifera	Adult sporophyte	Our examination of the historical record, primary publications, and previously unpublished data showed that there was no widespread decline in the region between 1950 and 1970, but there were localised declines in mainland kelp forests near the rapidly growing cities of Los Angeles and San Diego. The preponderance of evidence indicates that kelp losses were caused primarily by large increases in …	kelp AND (pollut* OR contamin*) NOT tropic*
JH			Contaminants	Fowles AE, Stuart-Smith RD, Stuart-Smith JF, Hill NA, Kirkpatrick JB, Edgar GJ. 2018. Effects of urbanisation on macroalgae and sessile invertebrates in southeast Australian estuaries. Estuarine, Coastal and Shelf Science 205:30–39.	Negative	Broader coast	southeast Australia	Observational	Non-floating	Laminariales	Adult sporophyte	The densities of laminarian, fucoid, brown and red foliose algae were negatively correlated with heavy metals in the bay	kelp AND (pollut* OR contamin*) NOT tropic*
JH			Contaminants	Fowles AE, Stuart-Smith RD, Stuart-Smith JF, Hill NA, Kirkpatrick JB, Edgar GJ. 2018. Effects of urbanisation on macroalgae and sessile invertebrates in southeast Australian estuaries. Estuarine, Coastal and Shelf Science 205:30–39.	Other	Broader coast	Melbourne, Australia	Observational	Non-floating	Ecklonia radiata	Adult sporophyte	Ecklonia radiata most abundant near the main shipping port, probably because of biotic interactions involving urchin grazing in the lower estuary.	kelp AND (pollut* OR contamin*) NOT tropic*
JH			Contaminants	Garman GD, Pillai MC, Goff LJ, Cherr GN. 1994. Nuclear events during early development in gametophytes of Macrocystis pyrifera, and the temporal effects of a marine contaminant. Marine Biology 121:355–362.	Negative	Broader coast	SoCal	Experimental	Floating	Macrocystis pyrifera	Zoospore	Both DNA synthesis and nuclear division/translocation, were found to be inhibited by arsenic	kelp AND (pollut* OR contamin*) NOT tropic*
JH			Contaminants	Huovinen P, Leal P, Gómez I. 2010. Interacting effects of copper, nitrogen and ultraviolet radiation on the physiology of three south Pacific kelps. Marine and Freshwater Research 61:330–341. CSIRO PUBLISHING.	Negative	Broader coast	S. Chile	Experimental	Floating	Macrocystis pyrifera	Adult sporophyte	Copper inhibited photosynthetic activity	kelp AND (pollut* OR contamin*) NOT tropic*
JH			Contaminants	Huovinen P, Leal P, Gómez I. 2010. Interacting effects of copper, nitrogen and ultraviolet radiation on the physiology of three south Pacific kelps. Marine and Freshwater Research 61:330–341. CSIRO PUBLISHING.	Negative	Broader coast	S. Chile	Experimental	Non-floating	Lessonia negricans	Adult sporophyte	Copper inhibited photosynthetic activity	kelp AND (pollut* OR contamin*) NOT tropic*
JH			Contaminants	Leal PP, Hurd CL, Sander SG, Kortner B, Roleda MY. 2016. Exposure to chronic and high dissolved copper concentrations impedes meiospore development of the kelps Macrocystis pyrifera and Undaria pinnatifida (Ochrophyta). Phycologia 55:12–20. Taylor & Francis.	Negative	Broader coast	New Zealand	Experimental	Floating	Macrocystis pyrifera	Gametophyte	For both species, meiospores germinated in all copper treatments, with germination decreasing with increasing copper concentration. However, gametophyte growth and sexual differentiation were arrested under all copper treatments.	kelp AND (pollut* OR contamin*) NOT tropic*
JH			Contaminants	Leal PP, Hurd CL, Sander SG, Kortner B, Roleda MY. 2016. Exposure to chronic and high dissolved copper concentrations impedes meiospore development of the kelps Macrocystis pyrifera and Undaria pinnatifida (Ochrophyta). Phycologia 55:12–20. Taylor & Francis.	Negative	Broader coast	New Zealand	Experimental	Non-floating	Undaria pinnatifida	Gametophyte	For both species, meiospores germinated in all copper treatments, with germination decreasing with increasing copper concentration. However, gametophyte growth and sexual differentiation were arrested under all copper treatments.	kelp AND (pollut* OR contamin*) NOT tropic*
JH			Contaminants	Leal PP, Hurd CL, Sander SG, Armstrong E, Fernández PA, Suhrhoff TJ, Roleda MY. 2018. Copper pollution exacerbates the effects of ocean acidification and warming on kelp microscopic early life stages. Scientific Reports 8:14763.	Negative	Broader coast	New Zealand	Experimental	Floating	Macrocystis pyrifera	Gametophyte	Germling growth rate declined by >40%·day?1, and gametophyte development was inhibited under Cu-EC50 exposure, compared to the no-added-copper treatment	kelp AND (pollut* OR contamin*) NOT tropic*	These are different experiments as the ones above, but exact same authors, methods, study species (w/ more complicating factors of temp and pH) - worth including?
JH			Contaminants	Leal PP, Hurd CL, Sander SG, Armstrong E, Fernández PA, Suhrhoff TJ, Roleda MY. 2018. Copper pollution exacerbates the effects of ocean acidification and warming on kelp microscopic early life stages. Scientific Reports 8:14763.	Negative	Broader coast	New Zealand	Experimental	Non-floating	Undaria pinnatifida	Gametophyte	Germling growth rate declined by >40%·day?1, and gametophyte development was inhibited under Cu-EC50 exposure, compared to the no-added-copper treatment	kelp AND (pollut* OR contamin*) NOT tropic*	These are different experiments as the ones above, but exact same authors, methods, study species (w/ more complicating factors of temp and pH) - worth including?
JH			Contaminants	Reed DC, Lewis RJ. 1994. Effects of an oil and gas-production effluent on the colonization potential of giant kelp (Macrocystis pyrifera) zoospores. Marine Biology 119:277–283.	Negative	Broader coast	Santa Barbara	Experimental	Floating	Macrocystis pyrifera	Zoospore	Zoospores placed in produced-water (= the aqueous fraction of oil and gas production that is typically discharged into coastal waters) concentrations of 1 and 10% showed a steady decline in their ability to attach with increased exposure	kelp AND (pollut* OR contamin*) NOT tropic*
JH			Contaminants	Stull JK. 1996. Ocean monitoring off Palos Verdes, Southern California, 1970-1995. Pages 299–306 volume1 OCEANS 96 MTS/IEEE Conference Proceedings. The Coastal Ocean - Prospects for the 21st Century.	Negative	Broader coast	SoCal	Observational	Floating	Macrocystis pyrifera	Adult sporophyte	"The canopy of the giant kelp Macrocystis pyrifera had virtually disappeared from the local rocky subtidal by 1958, partly as a result of discharged effluent particulates, which reduced light transmissibility, introduced floc and contaminants, and buried the substrate." Kelp bed recovery once sewage outflow was reduced.	kelp AND (pollut* OR contamin*) NOT tropic*
JH			Contaminants	Wang X, Shan T, Pang S. 2020. Effects of cobalt on spore germination, gametophyte growth and development, and juvenile sporophyte growth of Saccharina japonica (Phaeophyceae). Journal of Applied Phycology 32:511–518.	Negative	Broader coast	China	Experimental	Non-floating	Saccharina japonica	Gametophyte	These results highlight the potentially severe impact of accidentally released cobalt from nuclear power plants on the life cycle of S. japonica	kelp AND (pollut* OR contamin*) NOT tropic*
JH			Contaminants	Effects of a large sewage spill on a kelp forest community: Catastrophe or disturbance? 1995. Marine Environmental Research 40:181–224. Elsevier.	Neutral	Broader coast	California	Observational	Floating	Macrocystis pyrifera	Adult sporophyte	Sewage spill with toxins had no negative impact on kelp, maybe even helped it because it introduced nutrients during a low-N el nino period	(nutrient* OR temperature) AND (kelp OR Laminariales)
JH	Climate change	Local terrestrial input	Contaminants	Dwight RH, Caplan JS, Brinks MV, Catlin SN, Buescher G, Semenza JC. 2011. Influence of Variable Precipitation on Coastal Water Quality in Southern California. Water Environment Research 83:2121–2130.	Negative	Broader coast	Southern California	Modeling / Observational				Terrestrial run off delivers bacteria to coastal waters (observed). Projected decrease in precip with climate change, so probable decrease in coastal contamination (modeled).	("climate change" AND runoff AND (contaminant* OR pollut*) AND marine NOT tropic* NOT coral NOT *arctic)
JH	Climate change	Local terrestrial input	Contaminants	Hinsby K, Markager S, Kronvang B, Windolf J, Sonnenborg TO, Thorling L. 2012. Threshold values and management options for nutrients in a catchment of a temperate estuary with poor ecological status. Hydrology and Earth System Sciences 16:2663–2683.	Positive	Broader coast	Denmark	Modeling / Observational				"Regional climate models project increasing winter precipitation and runoff in the investigated region resulting in increasing runoff and nutrient loads to the Horsens estuary and many other coastal waters if present land use and farming practices continue."	("climate change" AND runoff AND (contaminant* OR pollut*) AND marine NOT tropic* NOT coral NOT *arctic)
JH	Climate change	Local terrestrial input	Contaminants	Mahbub P, Goonetilleke A, Ayoko GA, Egodawatta P. 2011. Effects of climate change on the wash-off of volatile organic compounds from urban roads. Science of The Total Environment 409:3934–3942.	Positive	Broader coast	Gold Coast	Experimental				Rainfall patterns projected with climate change lead to greater transport of volatile organic compounds from urban roads	("climate change" AND runoff AND (contaminant* OR pollut*) AND marine NOT tropic* NOT coral NOT *arctic)
JH	Climate change	Local terrestrial input	Contaminants	Morrison KD, Kolden CA. 2015. Modeling the impacts of wildfire on runoff and pollutant transport from coastal watersheds to the nearshore environment. Journal of Environmental Management 151:113–123.	Positive	Broader coast	Central California	Modeling				"Higher wildfire severity was associated with the greater increase in exports of pollutants and sediment to the nearshore environment"	("climate change" AND runoff AND (contaminant* OR pollut*) AND marine NOT tropic* NOT coral NOT *arctic)
JH	Climate change	Local terrestrial input	Contaminants	Wright RF. 1998. Effect of Increased Carbon Dioxide and Temperature on Runoff Chemistry at a Forested Catchment in Southern Norway (CLIMEX Project). Ecosystems 1:216–225.	Positive	Broader coast	Norway	Experimental				In an enclosed experimental system, increase in atmospheric co2 and air temp led to increase export of inorganic N (from net sink to net source)	("climate change" AND runoff AND (contaminant* OR pollut*) AND marine NOT tropic* NOT coral NOT *arctic)
SS			Currents	Bekkby et al. 2019. The Abundance of Kelp Is Modified by the Combined Impact of Depth, Waves and Currents. FRONTIERS IN MARINE SCIENCE 6: 476	Negative	Broader coast	Norway	Observational	Non-floating	Laminaria digitata	Both	Distribution of Laminaria digitata is positively correlated with wave exposure but negatively associated with current	(nutrient* OR temperature) AND (kelp OR Laminariales)
KA	Shoreline development		Depth	Landry JB, Golden RR (2018) In situ effects of shoreline type and watershed land use on submerged aquatic vegetation habitat quality in the Chesapeake and Mid-Atlantic Coastal Bays. Estuaries and Coasts 41:101-113	Positive	Broader coast	Chesapeake Bay and Mid-Atlantic Coastal Bays	Observational				Finally, SAV beds adjacent to riprapped shoreline had significantly deeper water depths	"shoreline armor*" AND "light"
AO	Human impacts to trophic structures (i.e. fishing, invasion, species reintroduction)		Epiphytes	Kelly, J.R., R.E. Scheibling and T. Balch. 2011. Invasion-mediated shifts in the macrobenthic assemblage of a rocky subtidal ecosystem. Marine Ecology Progress Series 437: 69-78	Positive	Broader coast	Little Duck Island, Mahone Bay	Observational		Saccharina longicruris and Laminaria digitata	Sporophyte	Invasive bryozoan growing on kelp blades causes defoliation and loss. Invasion increases epiphytic stressor, a positive relationship	"phase shift" AND "kelp" NOT "tropical"
AO	Human impacts to trophic structures (i.e. fishing, invasion, species reintroduction)		Epiphytes	Lambert, W.J., P.S. Levin and J. Berman. 1992. Changes in the structure of a New England (USA) kelp bed: the effects of an introduced species? Marine Ecology Progress Series	Positive	Broader coast	Cape Neddick	Observational		Laminaria spp.	Sporophyte	Invasive bryozoan growing on kelp blades causes defoliation and loss. Invasion increases epiphytic stressor, a positive relationship	"Kelp" AND "epiphyte" NOT "Tropical"
JH	Human impacts to trophic structures (i.e. fishing, invasion, species reintroduction)		Epiphytes	Baer J, Stengel DB. 2010. Variability in growth, development and reproduction of the non-native seaweed Sargassum muticum (Phaeophyceae) on the Irish west coast. Estuarine, Coastal and Shelf Science 90:185–194.	Positive	Broader coast	Ireland	Observational				Lots of native epiphytes growing on invasive Sargassum - increase in habitat potential for the epiphytes	((invasive OR reintroduc* OR fisher* OR fishing) AND epiphyt* AND marine NOT coral NOT tropic*)
JH	Human impacts to trophic structures (i.e. fishing, invasion, species reintroduction)		Epiphytes	Belattmania Z, Chaouti A, Reani A, Engelen AH, Machado M, Serrão EA, Sabour B. 2018. The introduction of Sargassum muticum modifies epifaunal patterns in a Moroccan seagrass meadow. Marine Ecology 39:e12507.	Positive	Broader coast	Morocco	Observational				This study provides evidence that S. muticum acts as a favourable and additional habitat for epifaunal species and supports a more diverse epifaunal assemblage in this Moroccan seagrass meadow.	((invasive OR reintroduc* OR fisher* OR fishing) AND epiphyt* AND marine NOT coral NOT tropic*)
JH	Human impacts to trophic structures (i.e. fishing, invasion, species reintroduction)		Epiphytes	Huang AC, Essak M, O’Connor MI. 2015. Top–down control by great blue herons Ardea herodias regulates seagrass-associated epifauna. Oikos 124:1492–1501.	Negative	Salish Sea	Vancouver	Experimental				Heron exclusions (mimicing human-induced declines in wading bird pops) resulted in trophic cascade and decrease in epiphytes on eel grass	((invasive OR reintroduc* OR fisher* OR fishing) AND epiphyt* AND marine NOT coral NOT tropic*)
JH	Human impacts to trophic structures (i.e. fishing, invasion, species reintroduction)		Epiphytes	Nyberg CD, Thomsen MS, Wallentinus I. 2009. Flora and fauna associated with the introduced red alga Gracilaria vermiculophylla. European Journal of Phycology 44:395–403. Taylor & Francis.	Positive	Broader coast	Sweden	Observational				If G. vermiculophylla primarily invades non-vegetated soft-sediment estuaries, the invasion may lead to an increase in abundances of small native invertebrates (e.g. gastropods and crustaceans) and epiphytic algae, with likely cascading effects on higher trophic levels.	((invasive OR reintroduc* OR fisher* OR fishing) AND epiphyt* AND marine NOT coral NOT tropic*)
JH	Human impacts to trophic structures (i.e. fishing, invasion, species reintroduction)		Epiphytes	Nyberg CD, Thomsen MS, Wallentinus I. 2009. Flora and fauna associated with the introduced red alga Gracilaria vermiculophylla. European Journal of Phycology 44:395–403. Taylor & Francis.	Positive	Broader coast	Virginia	Observational				If G. vermiculophylla primarily invades non-vegetated soft-sediment estuaries, the invasion may lead to an increase in abundances of small native invertebrates (e.g. gastropods and crustaceans) and epiphytic algae, with likely cascading effects on higher trophic levels.	((invasive OR reintroduc* OR fisher* OR fishing) AND epiphyt* AND marine NOT coral NOT tropic*)
JH	Human impacts to trophic structures (i.e. fishing, invasion, species reintroduction)		Epiphytes	Yorke AF, Metaxas A. 2012. Relative importance of kelps and fucoids as substrata of the invasive epiphytic bryozoan Membranipora membranacea in Nova Scotia, Canada. Aquatic Biology 16:17–30.	Positive	Broader coast	Nova Scotia	Observational				Invasive bryozoan preferentially lives on kelp but inhabits fucus when kelp is scarce - fucus serves as a refuge for population continuity	((invasive OR reintroduc* OR fisher* OR fishing) AND epiphyt* AND marine NOT coral NOT tropic*)
JH	Nutrients		Epiphytes	Ruesink, Jennifer L. 2016. “Epiphyte Load and Seagrass Performance Are Decoupled in an Estuary with Low Eutrophication Risk.” Journal of Experimental Marine Biology and Ecology 481 (August): 1–8. https://doi.org/10.1016/j.jembe.2016.03.022.	Positive	Broader coast	Washington outer coast	experimental		Zostera ssp		At current epiphyte loads in the Willapa Bay, intertidal Z. marina tolerates seasonally-abundant epiphytes coinciding with rapid leaf emergence, thus producing fresh leaves where microalgal competition cannot be detected	nutrient* and "mechanical damage" and kelp
EB	Nutrients		Epiphytes	Williams, Susan L., and Mary H. Ruckelshaus. 1993. “Effects of Nitrogen Availability and Herbivory on Eelgrass (Zostera Marina) and Epiphytes.” Ecology 74 (3): 904–18. https://doi.org/10.2307/1940815	Positive	Salish Sea	Padilla Bay	Experimental		Zostera ssp		Epiphyte biomass increased with increasing N concentrations in water column and negatively affected eelgras growth but could be reduced by isopod herbivory	"nutrient* AND algal competition AND ("Salish Sea" OR "Puget Sound" OR "Strait of Georgia" OR "San Juan Islands" OR "Gulf Islands" OR "Vancouver Island" OR "Washington" OR "British Columbia")
EB	Nutrients		Epiphytes	Nelson, Timothy A., and J. Robert Waaland. 1997. “Seasonality of Eelgrass, Epiphyte, and Grazer Biomass and Productivity in Subtidal Eelgrass Meadows Subjected to Moderate Tidal Amplitude.” Aquatic Botany 56 (1): 51–74. https://doi.org/10.1016/S0304-3770(96)01094-7.	Negative	Salish Sea	San Juan Islands	Observational		Zostera marina		Water column nutrients were inversely related to epiphyte biomass, ammonium was an exception	"nutrient* AND epiphyte* AND ("Salish Sea" OR "Puget Sound" OR "Strait of Georgia" OR "San Juan Islands" OR "Gulf Islands" OR "Vancouver Island" OR "Washington" OR "British Columbia") NOT terrestrial*
EB	Nutrients		Epiphytes	Ruesink, Jennifer L. 2016. “Epiphyte Load and Seagrass Performance Are Decoupled in an Estuary with Low Eutrophication Risk.” Journal of Experimental Marine Biology and Ecology 481 (August): 1–8. https://doi.org/10.1016/j.jembe.2016.03.022.	Neutral	Salish Sea	Willipa Bay	Experimental		Zostera marina		Nutrients did not promote epiphytes (cites Williams and Ruckelhaus as supporting this "additions of water-column nutrients in the field frequently cause little response in epiphytes"...)	"nutrient* AND epiphyte* AND ("Salish Sea" OR "Puget Sound" OR "Strait of Georgia" OR "San Juan Islands" OR "Gulf Islands" OR "Vancouver Island" OR "Washington" OR "British Columbia") NOT terrestrial*
EB	Nutrients		Epiphytes	Honig, Susanna E., Brenna Mahoney, Jess S. Glanz, and Brent B. Hughes. 2017. “Are Seagrass Beds Indicators of Anthropogenic Nutrient Stress in the Rocky Intertidal?” Marine Pollution Bulletin 114 (1): 539–46. https://doi.org/10.1016/j.marpolbul.2016.10.020.	Positive	Broader Coast	Pt Conception, CA to Pt. Angeles, WA	Observational		Phyllospadix ssp		Epiphyte cover on seagrass shoots was higher at sites with added nutrients, inhibiting host growth	"nutrient* AND epiphyte* AND ("Salish Sea" OR "Puget Sound" OR "Strait of Georgia" OR "San Juan Islands" OR "Gulf Islands" OR "Vancouver Island" OR "Washington" OR "British Columbia") NOT terrestrial*
EB	Nutrients		Epiphytes	Nelson, Walter G. 2018. “An Evaluation of Factors Controlling the Abundance of Epiphytes on Zostera Marina along an Estuarine Gradient in Yaquina Bay, Oregon, USA.” Aquatic Botany 148 (August): 53–63. https://doi.org/10.1016/j.aquabot.2018.04.010.	Negative	Broader Coast	Yaquina Bay, OR	Observational		Zostera marina		Negative correlation of epiphyte load w/ DIN concentrations (consistent w/ Nelson 1997, Williams and Ruckelshause 1997 noted a weak positive relationship of DIN to epiphyte load)	"nutrient* AND epiphyte* AND marine* NOT tropic* (category = ''marine freshwater biology')
EB	Nutrients		Epiphytes	McSkimming, Chloe, Jason E. Tanner, Bayden D. Russell, and Sean D. Connell. 2015. “Compensation of Nutrient Pollution by Herbivores in Seagrass Meadows.” Journal of Experimental Marine Biology and Ecology 471 (October): 112–18. https://doi.org/10.1016/j.jembe.2015.05.018.	Positive	Broader Coast	Lady Bay, Fleurieu Peninsula, Austrailia	Experimental		Posidonia angustifolia		Increases in nutrients caused increases in epiphyte production in treatments of reduced herbivory, but not natural herbivory	"nutrient* AND epiphyte* AND marine* NOT tropic* (category = ''marine freshwater biology')
EB	Nutrients		Epiphytes	Bryars, Simon, Greg Collings, and David Miller. 2011. “Nutrient Exposure Causes Epiphytic Changes and Coincident Declines in Two Temperate Australian Seagrasses.” Marine Ecology Progress Series 441: 89–103	Positive	Broader Coast	Gulf St Vincent, Austrailia	Experimental		Amphibolis antactica and Posidonia siuosa		Fertilizer treatment lead to increased epiphyte loads and changes in epiphyte composition, epiphyte loads returned to original levels after 12 months but seagrasses were not recovered	"nutrient* AND epiphyte* AND marine* NOT tropic* (category = ''marine freshwater biology')
EB	Nutrients		Epiphytes	Karez, Rolf, Silke Engelbert, Patrik Kraufvelin, Morten F Pedersen, and Ulrich Sommer. 2004. “Biomass Response and Changes in Composition of Ephemeral Macroalgal Assemblages along an Experimental Gradient of Nutrient Enrichment.” Aquatic Botany 78 (2): 103–17. https://doi.org/10.1016/j.aquabot.2003.09.008.	Neutral	Broader Coast	Solbergstrad, Oslofjord, Norway	Experimental		Fucus sp		Increased nutrient richness did not increase the abundance of epiphytic/ephemeral algae but their assemblages changed	"nutrient* AND epiphyte* AND marine* NOT tropic* (category = ''marine freshwater biology')
EB	Nutrients		Epiphytes	Werner, Franziska Julie, Angelika Graiff, and Birte Matthiessen. 2016. “Even Moderate Nutrient Enrichment Negatively Adds up to Global Climate Change Effects on a Habitat-Forming Seaweed System.” Limnology and Oceanography 61 (5): 1891–99. https://doi.org/10.1002/lno.10342.	Positive	Broader Coast	Kiel Fjord, Germany	Experimental		Fucus sp		Moderate nutrient enrichment increased epiphyte biomass	"nutrient* AND epiphyte* AND marine* NOT tropic* (category = ''oceanography')
JH	Nutrients		Epiphytes	Russell BD, Elsdon TS, Gillanders BM, Connell SD. 2005. Nutrients increase epiphyte loads: broad-scale observations and an experimental assessment. Marine Biology 147:551–558.	Positive	Broader Coast	Australia	Observational		Ecklonia radiata		Areas with higher nutrient concentrations (like Sydney Harbor) had higher epiphyte loads on kelp	(nutrient* OR temperature) AND (kelp OR Laminariales)
EB	Temperature		Epiphytes	Werner, Franziska J., Angelika Graiff, and Birte Matthiessen. 2016. “Temperature Effects on Seaweed-Sustaining Top-down Control Vary with Season.” Oecologia 180 (3): 889–901. https://doi.org/10.1007/s00442-015-3489-x.	Positive	Broader coast	Baltic Sea	Experimental		Fucus sp		epiphyte biomass increased in late summer under high temperatures, likely due to grazer collapse	"temperature* AND epiphyte* AND marine* NOT tropic*
EB	Temperature		Epiphytes	Werner, Franziska Julie, Angelika Graiff, and Birte Matthiessen. 2016. “Even Moderate Nutrient Enrichment Negatively Adds up to Global Climate Change Effects on a Habitat-Forming Seaweed System.” Limnology and Oceanography 61 (5): 1891–99. https://doi.org/10.1002/lno.10342.	Positive	Broader coast	Baltic Sea	Experimental		Fucus sp		epiphyte biomass increased under greenhouse enrichment, but significantly more when greenhouse enrichment was combined with nutrient enrichment, the difference in biomass increases between the two treatments were not significants, both stressors together add positive effects	"temperature* AND epiphyte* AND marine* NOT tropic*
MC			Epiphytes	Durante, K.M., and F. Chia. 1991. Epiphytism on Agarum fimbriatum: can herbivore preferences explain distributions of epiphytic bryozoans? Marine Ecology Progress Series. 77:279-287.	Neutral	Broader coast	B.C. (Barkeley Sound)	Experimental	Non-floating	Agarum fimbriatum	Adult sporophyte	Bryozoan Lichenopora novaezelandiae preferentially colonizes A. frimbriatum. Colonized blades were grazed less by gastropods.
JH			Epiphytes	Saunders M, Metaxas A. 2008. High recruitment of the introduced bryozoan Membranipora membranacea is associated with kelp bed defoliation in Nova Scotia, Canada. Marine Ecology Progress Series 369:139–151.	Negative	Broader coast	Nova Scotia	Observational	Non-floating	Saccharina longicruris	Adult sporophyte	Higher temperatures associated with greater outbreaks of invasive byrozoan which defoliates kelp	(nutrient* OR temperature) AND (kelp OR Laminariales)
JH			Epiphytes	Saunders MI, Metaxas A. 2009. Population dynamics of a nonindigenous epiphytic bryozoan Membranipora membranacea in the western North Atlantic: effects of kelp substrate. Aquatic Biology 8:83–94.	Negative	Broader coast	Nova Scotia	Observational	Non-floating	Saccharina longicruris	Adult sporophyte	Following an outbreak of the bryozoan in the fall of 2006, defoliation of the kelp bed was due to losses of individuals of S. longicruris, and to a lesser extent, A. clathratum, but not to losses of L. digitata, which increased in abundance at 1 location	kelp AND epiphyt*
JH			Epiphytes	Saunders MI, Metaxas A. 2009. Population dynamics of a nonindigenous epiphytic bryozoan Membranipora membranacea in the western North Atlantic: effects of kelp substrate. Aquatic Biology 8:83–94.	Negative	Broader coast	Nova Scotia	Observational	Non-floating	Agarum clathratum	Adult sporophyte	Following an outbreak of the bryozoan in the fall of 2006, defoliation of the kelp bed was due to losses of individuals of S. longicruris, and to a lesser extent, A. clathratum, but not to losses of L. digitata, which increased in abundance at 1 location	kelp AND epiphyt*
JH			Epiphytes	Saunders MI, Metaxas A. 2009. Population dynamics of a nonindigenous epiphytic bryozoan Membranipora membranacea in the western North Atlantic: effects of kelp substrate. Aquatic Biology 8:83–94.	Neutral	Broader coast	Nova Scotia	Observational	Non-floating	Laminaria digitata	Adult sporophyte	Following an outbreak of the bryozoan in the fall of 2006, defoliation of the kelp bed was due to losses of individuals of S. longicruris, and to a lesser extent, A. clathratum, but not to losses of L. digitata, which increased in abundance at 1 location	kelp AND epiphyt*
JH			Epiphytes	Yorke AF, Metaxas A. 2012. Relative importance of kelps and fucoids as substrata of the invasive epiphytic bryozoan Membranipora membranacea in Nova Scotia, Canada. Aquatic Biology 16:17–30.	Neutral	Broader coast	Nova Scotia	Observational	Non-floating	Laminaria digitata	Adult sporophyte	"During the period of high colony cover in late autumn, cover was highest on L. digitata" Does not look at impact of cover	kelp AND epiphyt*
JH			Epiphytes	Pedersen MF, Nejrup LB, Fredriksen S, Christie H, Norderhaug KM. 2012. Effects of wave exposure on population structure, demography, biomass and productivity of the kelp Laminaria hyperborea. Marine Ecology Progress Series 451:45–60.	Negative	Broader coast	Norway	Observational	Non-floating	Laminaria hyperborea	Adult sporophyte	We suggest that the high mortality rate, low density and small size of canopy plants at low-exposure sites is caused by a combination of high epiphytic load and self-shading, which may impair light conditions, affect nutrient uptake and increase drag on the blades during extreme wind events	kelp AND epiphyt*
JH			Epiphytes	O’Brien JM, Krumhansl KA, Scheibling RE. 2013. Invasive bryozoan alters interaction between a native grazer and its algal food. Journal of the Marine Biological Association of the United Kingdom 93:1393–1400. Cambridge University Press.	Negative	Broader coast	Nova Scotia	Experimental	Non-floating	Saccharina latissima	Adult sporophyte	By concentrating grazing damage on non-encrusted areas of blades, L. vincta may act synergistically with M. membranacea to increase the likelihood of blade breakage and canopy loss.	kelp AND epiphyt*
JH			Epiphytes	Førde H, Forbord S, Handå A, Fossberg J, Arff J, Johnsen G, Reitan KI. 2016. Development of bryozoan fouling on cultivated kelp (Saccharina latissima) in Norway. Journal of Applied Phycology 28:1225–1234.	Negative	Broader coast	Norway	Observational	Non-floating	Saccharina latissima	Adult sporophyte	In August and September, the kelp was highly degraded by the bryozoan coverage and highly subjected to breakage of the lamina. Membranipora membranacea was the most prevailing of the two species.	kelp AND epiphyt*
JH			Epiphytes	Beltrones DAS, Hernández UA, Cansigno CL. 2016. Uncommon species diversity values in epiphytic diatom assemblages of the kelp Eisenia arborea. HIDROBIOLÓGICA 26:61–76.	Neutral	Broader coast	Baja California Sur	Observational	Non-floating	Ecklonia arborea	Adult sporophyte	Diversity of epiphytic diatoms on kelp	kelp AND epiphyt*
JH			Epiphytes	Bekkby T, Angeltveit G, Gundersen H, Tveiten L, Norderhaug KM. 2015. Red sea urchins (Echinus esculentus) and water flow influence epiphytic macroalgae density. Marine Biology Research 11:375–384. Taylor & Francis.	Neutral	Broader coast	Norway	Observational	Non-floating	Laminaria hyperborea	Adult sporophyte	Our study concludes that water flow is important for the ecological function of the kelp forest through the influence on habitat-forming epiphytic macroalgae, and that grazing by red sea urchins might severely affect kelp forest resilience in recently recovered areas.	kelp AND epiphyt*
JH			Epiphytes	Pedersen MF, Nejrup LB, Pedersen TM, Fredriksen S. 2014. Sub-canopy light conditions only allow low annual net productivity of epiphytic algae on kelp Laminaria hyperborea. Marine Ecology Progress Series 516:163–176.	Neutral	Broader coast	Norway	Observational	Non-floating	Laminaria hyperborea	Adult sporophyte	Epiphytic red algae on kelp stipes	kelp AND epiphyt*
JH			Epiphytes	Peteiro C, Freire Ó. 2013. Epiphytism on Blades of the Edible Kelps Undaria pinnatifida and Saccharina latissima Farmed under Different Abiotic Conditions. Journal of the World Aquaculture Society 44:706–715.	Neutral	Broader coast	Spain	Observational	Non-floating	Undaria pinnatifida and Saccharina latissima	Adult sporophyte	Algae, hydroids, and crustaceans were the most common epiphytic organism on kelp blades; colonies of the hydroid Obelia geniculata and harpacticoid copepods were the most abundant epiphytes. *framed as negative in the context of kelp farming, did not look at if the kelp itself cared	kelp AND epiphyt*
JH			Epiphytes	Huisman JM, Verbruggen H. 2020. Pseudoderbesia Eckloniae, sp. nov. (Bryopsidaceae, Ulvophyceae) from Western Australia. Cryptogamie, Algologie 41:19–23. Muséum national d’Histoire naturelle, Paris.	Neutral	Broader coast	Western Australia	Observational	Non-floating	Ecklonia radiata	Adult sporophyte	New species description: growing epiphytically on the kelp Ecklonia radiata (C.Agardh) J.Agardh. The new species forms a velvety turf on the host	kelp AND epiphyt*
JH			Epiphytes	Arkema KK, Samhouri JF. 2019. Living on the Edge: Variation in the Abundance and Demography of a Kelp Forest Epibiont. Diversity 11:120. Multidisciplinary Digital Publishing Institute.	Neutral	Broader coast	California	Observational	Floating	Macrocystis pyrifera	Adult sporophyte	Spatial distribution of membranipora colonies - denser at edges, fewer at center of bed	kelp AND epiphyt*
JH			Epiphytes	Mayombo NAS, Majewska R, Smit AJ. 2019. Diatoms associated with two South African kelp species: Ecklonia maxima and Laminaria pallida. African Journal of Marine Science 41:221–229. Taylor & Francis.	Neutral	Broader coast	South Africa	Observational	Floating	Ecklonia maxima	Adult sporophyte	Diversity of epiphytic diatoms on kelp	kelp AND epiphyt*
JH			Epiphytes	Mayombo NAS, Majewska R, Smit AJ. 2019. Diatoms associated with two South African kelp species: Ecklonia maxima and Laminaria pallida. African Journal of Marine Science 41:221–229. Taylor & Francis.	Neutral	Broader coast	South Africa	Observational	Non-floating	Laminaria pallida	Adult sporophyte	Diversity of epiphytic diatoms on kelp	kelp AND epiphyt*
JH			Epiphytes	James AK, English CJ, Nidzieko NJ, Carlson CA, Wilbanks EG. 2020. Giant kelp microbiome altered in the presence of epiphytes. Limnology and Oceanography Letters 5:354–362.	Negative	Broader coast	California	Observational	Floating	Macrocystis pyrifera	Adult sporophyte	Our results indicate that kelp-associated microbial communities are altered in the presence of epiphytic bryozoans and reflect changes previously observed in other studies of stressed macroalgae.	kelp AND epiphyt*
MC			Epiphytes	Krumhansl et al. 2011. Grazing damage and encrustation by an invasive bryozoan reduce the ability of kelps to withstand breakage by waves. Journal of Experimental Marine Biology and Ecology. 407: 12-18.	Negative	Broader coast	Nova Scotia	Experimental	Non-floating	Saccharina longicruris	Adult sporophyte	Experimental results showing bryozoan encrustation decreased max stress before breakage, toughness and extensibilitiy of blades. Grazing (both perferations and grazing scars) reduced blade strength.	kelp AND ("mechanical damage" OR damage)
MC			Epiphytes	Krumhansl et al. 2011. Grazing damage and encrustation by an invasive bryozoan reduce the ability of kelps to withstand breakage by waves. Journal of Experimental Marine Biology and Ecology. 407: 12-18.	Negative	Broader coast	Nova Scotia	Experimental	Non-floating	Laminaria digitata	Adult sporophyte	Experimental results showing bryozoan encrustation decreased max stress before breakage, toughness and extensibilitiy of blades. Grazing (both perferations and grazing scars) reduced blade strength.	kelp AND ("mechanical damage" OR damage)
MC			Epiphytes	Krumhansl et al. 2011. Grazing damage and encrustation by an invasive bryozoan reduce the ability of kelps to withstand breakage by waves. Journal of Experimental Marine Biology and Ecology. 407: 12-18.	Negative	Broader coast	Nova Scotia	Experimental	Non-floating	Laminaria complanata	Adult sporophyte	Experimental results showing bryozoan encrustation decreased max stress before breakage, toughness and extensibilitiy of blades. Grazing (both perferations and grazing scars) reduced blade strength.	kelp AND ("mechanical damage" OR damage)
MC			Epiphytes	Hepburn et al. 2005. Colony structure and seasonal differences in light and nitrogen modify the impact of sessile epifauna on the giant kelp Macrocystis pyrifera. (L.) C Agardh. Hydrobiologia. 560: 373-384.	Neutral	Broader coast	New Zealand	Observational	Floating	Macrocystis pyrifera	Adult sporophyte	Membranipora membranacea damaged kelp blade tissue (reduced pigment concentration) while the stoloniferous hyudroid Obelia geniculata had no effect on tissue pigment concentration. M. membranacea provided nutrients during summer but was overshadowed by upwelling nitrate use during winter.	kelp AND ("mechanical damage" OR damage)
JH			Epiphytes	Krumhansl KA, Scheibling RE. 2011. Detrital production in Nova Scotian kelp beds: patterns and processes. Marine Ecology Progress Series 421:67–82.	Negative	Broader coast	Nova Scotia	Observational	Non-floating	Laminaria digitata	Adult sporophyte	Erosion rate was highly variable across sites and seasons, and was strongly related to the cover of M. membranacea and the intensity of snail grazing at the distal end of kelp blades. Both factors cause tissue degradation, abrasions and perforations that weaken blades.	(nutrient* OR temperature) AND (kelp OR Laminariales)
JH			Epiphytes	Krumhansl KA, Scheibling RE. 2011. Detrital production in Nova Scotian kelp beds: patterns and processes. Marine Ecology Progress Series 421:67–82.	Negative	Broader coast	Nova Scotia	Observational	Non-floating	Saccharina longicruris	Adult sporophyte	Erosion rate was highly variable across sites and seasons, and was strongly related to the cover of M. membranacea and the intensity of snail grazing at the distal end of kelp blades. Both factors cause tissue degradation, abrasions and perforations that weaken blades.	(nutrient* OR temperature) AND (kelp OR Laminariales)
JH			Epiphytes	Sogn Andersen G, Moy FE, Christie H. 2019. In a squeeze: Epibiosis may affect the distribution of kelp forests. Ecology and Evolution 9:2883–2897.	Negative	Broader coast	Norway	Experimental	Non-floating	Saccharina latissima	Adult sporophyte	Epibionts covered the kelp growing at depths from 1 to 9 m, and the laboratory study showed that the coverage may have deprived the individuals of as much as 90% of the available light	kelp AND (turbid* OR "water clarity" OR light availab*)
JH			Epiphytes	Scheibling RE, Gagnon P. 2009. Temperature-mediated outbreak dynamics of the invasive bryozoan Membranipora membranacea in Nova Scotian kelp beds. Marine Ecology Progress Series 390:1–13.	Negative	Broader coast	Nova Scotia	Observational	Non-floating	Saccharina longicruris	Adult sporophyte	Higher temperatures associated with greater outbreaks of invasive byrozoan which defoliates kelp	(nutrient* OR temperature) AND (kelp OR Laminariales)
JH			Epiphytes	O’Brien JM, Scheibling RE. 2018. Low recruitment, high tissue loss, and juvenile mortality limit recovery of kelp following large-scale defoliation. Marine Biology 165:171.	Negative	Broader coast	Nova Scotia	Observational	Non-floating	Saccharina latissima	Adult sporophyte	Large decreases in blade area of juveniles were related to cover by the invasive bryozoan Membranipora membranacea, grazing by small snails Lacuna vincta, and warm seawater temperatures.	kelp AND epiphyt*
JH			Epiphytes	González-Duarte et al. 2020. Anti-herbivory protection by mutualism in marine ecosystems: The case of kelps and hydroids. Estuarine, Coastal and Shelf Science. 235:106578.	Positive	Broader coast	C. Chile (SE Pacific)	Experimental / Observational	Non-floating	Lessonia trabeculata		Lab feeding choice experiments with Tegula tridentata combined with field surveys for snail densities in the wild. Presence of hydroid on kelp holdfast deterred snail grazing.
MC			Epiphytes	Levin, P.S., J.A. Coyer, R. Petrik and T.P. Good. 2002 Community-wide effects of nonindigenous species on temperate rocky reefs. Ecology. 83(11):3182-3193.	Negative	Broader coast	Nova Scotia	experimental	Non-floating	Laminaria saccharaina	Adult sporophyte	Membranipora colonization negatively impacts growth and survival.
MC			Epiphytes	Scheibling, R.E., A.W. Hennigar and T. Balch. 1999. Destructive grazing, epiphytism, and disease: the dynamics of sea urchin - kelp interactions in Nova Scotia. Canadian Journal of Fisheries and Aquatic Sciences. 56(12): pg. 2300.	Negative	Broader coast	Nova Scotia	Observational	Non-floating	Laminaria longicruris	Adult sporophyte	M. membranacea lead to defoliation of kelp by making fronds brittle and susceptible to breakage, esp during storm events.	kelp AND epiphyt*
MC			Epiphytes	Lambert, W.J, P.S. Levin and J. Berman. 1992. Changes in the structure of a New Englad (USA) kelp bed: the effects of an introduced species? Marine ecology Progress Series. 88:3030-307.	Negative	Broader coast	Nova Scotia	Observational	Non-floating	Laminaria saccharina	Adult sporophyte	Increased Membranipora membranacea colonization preceeded losses of Laminaria spp.	kelp AND epiphyt*
MC			Epiphytes	Lambert, W.J, P.S. Levin and J. Berman. 1992. Changes in the structure of a New Englad (USA) kelp bed: the effects of an introduced species? Marine ecology Progress Series. 88:3030-307.	Negative	Broader coast	Nova Scotia	Observational	Non-floating	Laminara digitata	Adult sporophyte	Increased Membranipora membranacea colonization preceeded losses of Laminaria spp.	kelp AND epiphyt*
MC	Climate Change	Temperature	Mechanical damage	Zarco-Perello et al. 2017. Tropicalization strengthens consumer pressure on habitat-forming seaweeds. Scientific Reports, 7:820.	Positive	Broader coast	W. Australia	Observational		Ecklonia radiata	Adult sporophyte	A marine heatwave allowed a tropical herbivorous fish to expand it's range into temperate kelp habitats. kelp abundance decreased by 70% at reefs where tropical herbivorous fish were present.	kelp AND ("mechanical damage" OR damage OR graz* OR herb* OR defoliat*)
AO	Human impacts to trophic structures (i.e. fishing, invasion, species reintroduction)		Mechanical damage	Best, R.J., and J.J. Stachowicz. 2012. Trophic cascades in seagrass meadows depend on mesograzer variation in feeding rates, predation susceptibility, and abundance. Marine Ecology Progress Series 456: 29-42	Positive	Broader coast	Bodega Bay	Observational				Juvenile cabezon consume mesograzers that control macroalgae and therefore eelgrass. Overfishing is mentioned briefly in paper but not a primary driver of study. This is an iffy conclusion. Removal of a predator would positively affect grazing on macroalgae and eelgrass.	(Fishing OR Trawl OR Hunting) AND trophic cascade AND grazing NOT tropic
AO	Human impacts to trophic structures (i.e. fishing, invasion, species reintroduction)		Mechanical damage	Dunn, R.P., M.L. Baskett, and K.A. Hovel. 2017. Interactive effects of predator and prey harvest on ecological resilience of rocky reefs. Ecological Applications 27(6): 1718-1730	Positive	Broader coast	San Diego	Modeling				As lobster harvest increases, grazing increases	"Fishing" AND "Alternative State" AND "Kelp" NOT "Tropical"
AO	Human impacts to trophic structures (i.e. fishing, invasion, species reintroduction)		Mechanical damage	Dunn, R.P., M.L. Baskett, and K.A. Hovel. 2017. Interactive effects of predator and prey harvest on ecological resilience of rocky reefs. Ecological Applications 27(6): 1718-1730	Neutral	Broader coast	San Diego	Modeling				As urchin harvest increases, kelp (therefore grazing) does not change	"Fishing" AND "Alternative State" AND "Kelp" NOT "Tropical"
AO	Human impacts to trophic structures (i.e. fishing, invasion, species reintroduction)		Mechanical damage	Edgar, G.J., R.D. Stuart-Smith, and R.J. Thomson. 2017. Consistent multi-level trophic effects of marine reserve protection across northern New Zealand. PLoS One 12(5): e0177216	Positive	Broader coast	Northern New Zealand	Observational		Echlonia radiata	Sporophyte	significant reserve effects not only reflected direct interactions between fishing and targeted species (higher large fish biomass; higher snapper and lobster abundance), but also second order interactions (lower urchin abundance), third order interactions (higher kelp cover), and fourth order interactions (lower understory algal cover). Therefore, fishing (absence of reserve) would positively af…	"Fishing" AND "Trophic Cascade" AND "Kelp" NOT "Tropical"
AO	Human impacts to trophic structures (i.e. fishing, invasion, species reintroduction)		Mechanical damage	Eisaguirre, J.H., J.M. Esiaguirre, K. Davis, P.M. Carlson, S.D. Gaines and J.E. Caselle. Trophic redundancy and predator size class structure drive differences in kelp forest ecosystem dynamics. Ecology 101(5): e02993	Positive	Broader coast	Northern Channel Islands	Observational		Macrocystis pyrifera, Pterygophora californica, Eisenia arborea, Laminaria farlowii		Importance of trophic overlap in maintaning kelp forest systems. Removal of multiple predators on urchins outside MPAs removes trophic redundancy, preventing control grazing control and positively affecting it	"regime shift" AND "kelp" NOT "tropical"
AO	Human impacts to trophic structures (i.e. fishing, invasion, species reintroduction)		Mechanical damage	Estes, J.A., E.M. Danner, D.F. Doak, B. Konar, A.M. Springer, P.D. Steinberg, M.T. Tinker and T.M. Williams. 2004. Complex trophic interactions in kelp forest ecosystems. Bulletin of Marine Science 74(3): 621-638	Positive	Broader coast	Alaksa	Observational				The study initially discusses impacts of hunting on otters but describes recovery in otters and kelps over time followed by another collapse. The hypothesized reason is that orcas are hunting otters more aggressively because of a collapse in their usual marine mammal prey. I consider this an anthropogenic trophic cascade because humans are likely at fault for shift in prey. Therefore, fishing on …	"Fishing" AND "Trophic Cascade" AND "Kelp" NOT "Tropical"
AO	Human impacts to trophic structures (i.e. fishing, invasion, species reintroduction)		Mechanical damage	Goetz, A., S.E. Kerwath, C.G. Attwod, and W.H.H. Sauer. 2009. Effects of fishing on a temperate reef community in South Africa 2: benthic invertebrates and algae	Negative	Broader coast	Goukamma MPA	Observational				Not kelp specific, but algae was greater in fished areas than non-fished areas. A conceptual model of this cascade is presented. Interestingly, this grazing manuscript was found in the while searching for competition studies. Low algae abundance at protected sites suggested fishing harvested herbivores, negatively affecting grazing	(Fishing OR Trawl OR Hunting) AND trophic cascade AND grazing NOT tropic
AO	Human impacts to trophic structures (i.e. fishing, invasion, species reintroduction)		Mechanical damage	Guenther, C.M., H.S. Lenihan, L.E. Grant, D. Lopez-Carr and D.C. Reed. 2012. Trophic cascades induced by lobster fishing are not ubiquitous in Southern California kelp forests. PLoS One 7(11): e49396	Neutral	Broader coast	Santa Barbara	Observational		Macrocystis pyrifera		With one exception, sea urchins remained more abundant at heavily fished sites, supporting the idea that fishing for lobsters releases top-down control on urchin grazers. Macroalgal biomass, however, was positively correlated with lobster fishing intensity, which contradicts the trophic cascade model. Collectively, our results suggest that factors other than urchin grazing play a major role in co…	(Fishing OR Trawl OR Hunting) AND trophic cascade AND grazing NOT tropic
AO	Human impacts to trophic structures (i.e. fishing, invasion, species reintroduction)		Mechanical damage	Hamilton, S.L., and J.E. Caselle. 2015. Exploitation and recovery of a sea urchin predator has implications for the resilience of southern California kelp forests. Proceedings of the Royal Society B 282(1799): UNSP 20141817	Positive	Broader coast	Channel Islands	Observational		Macrocystis pyrifera	Sporophyte	Removal of large sheephead, an urchin predator, through fishing positively affects grazing	"Fishing" AND "Trophic Cascade" AND "Kelp" NOT "Tropical"
AO	Human impacts to trophic structures (i.e. fishing, invasion, species reintroduction)		Mechanical damage	Karatayev, V.A., and M.L. Baskett. 2020. Ecology. At what spatial scales are alternative stable states relevant in highly interconnected ecosystems? Ecology 101(2): e02930	Positive	Broader coast	Channel Islands	Modeling		Macrocystis pyrifera	Sporophyte	Fishing results in predator reduction which increases herbivores and positively affects grazing	"Fishing" AND "Alternative State" AND "Kelp" NOT "Tropical"
JH	Human impacts to trophic structures (i.e. fishing, invasion, species reintroduction)		Mechanical damage	Kraufvelin, P., H. Christie, and J.K. Gitmark. 2020. Top-down release of mesopredatory fish is a weaker structuring driver of temperate rocky shore communities than bottom-up nutrient enrichment. Marine Biology 167. https://doi.org/10.1007/s00227-020-3665-3	Neutral	Broader coast	Solbergstrand	Experimental				the presence of mesopredatory fish seems to favour some canopy-forming macrophytes. This last finding warrants further investigation as the labrid fishery in coastal waters of southern Norway and western Sweden is increasing and a too heavy reduction of mesopredators may have its own unforeseen ecosystem implications. Mesopredatory fish reduced the number of some mesograzers, but not others, and …	"Fishing" AND "Trophic Cascade" AND "Kelp" NOT "Tropical"
AO	Human impacts to trophic structures (i.e. fishing, invasion, species reintroduction)		Mechanical damage	Ling, S.D., C.R. Johnson, S.D. Frusher and K.R. Ridgway. 2009. Overfishing reduces resilience of kelp beds to climate-driven catastrophic phase shift. Proceedings of the National Academy of Sciences 106(52): 22341-22345	Positive	Broader coast	Maria Island and Crayfish Point	Observational / Experimental				Fishing of lobster has reduced kelp forest resilience to herbivores. Fishing lobsters positvely affects grazing by herbivores	"phase shift" AND "kelp" NOT "tropical"
AO	Human impacts to trophic structures (i.e. fishing, invasion, species reintroduction)		Mechanical damage	Marzloff, M.P., C.R. Johnson, L.R. Little, J.C. Soulié, S.D. Ling and S.D. Frusher. 2013. Sensitivity analysis and pattern-oriented validation of TRITON, a model with alternative community states: Insights on temperate rocky reef dynamics. Ecological Modelling 258: 16-32	Positive	Broader coast		Modeling		Ecklonia radiata, Phyllospora comosa, Cystophora, Sargassum, Carpoglossum and Acrocarpia	Sporophyte	Model exercise shows rebuilding of lobsters lost from fishing that consume urchins is integral to kelp recovery. Therefore, removal of lobsters positively affects grazing.	"Fishing" AND "Alternative State" AND "Kelp" NOT "Tropical"
AO	Human impacts to trophic structures (i.e. fishing, invasion, species reintroduction)		Mechanical damage	O'Brien, J.M., R.E. Scheibling, and K.A. Krumhansl. 2015. Positive feedback between large-scale disturbance and density dependent grazing decreases reslience of a kelp bed ecosystem. Marine Ecology Progress Series 522: 1-13	Positive	Broader coast	Chebucto Peninsula and St. Margarets Bay	Experimental		Laminaria spp.	Sporophyte	Introduction of a bryozoan positively influenced grazing.	"phase shift" AND "kelp" NOT "tropical"
AO	Human impacts to trophic structures (i.e. fishing, invasion, species reintroduction)		Mechanical damage	Reisewitz, S.E., J.A. Estes and C.A. Simenstad. 2006. Indirect food web interactions: sea otters and kelp forest fishes in the Aleutian archipelago. Oecologia 146: 623-631	Positive	Broader coast	Aleutian Archipelago	Observational			Sporophyte	Removal of otters led to increased urchins, a positive effect on grazing	"Fishing" AND "Trophic Cascade" AND "Kelp" NOT "Tropical"
AO	Human impacts to trophic structures (i.e. fishing, invasion, species reintroduction)		Mechanical damage	Salomon, A.K., N.T. Shears, T.J. Langlois, and R.C. Babcock. 2008. Cascading effects of fishing can alter carbon flow through a temperate coastal ecosystem. Ecological Applications 18(8): 1874-1887	Positive	Broader coast	Northeast	Observational				Carbon derived from kelp was less prevalent in diets of filter feeders in areas outside marine reserves, showing further impacts from trophic cascade (snapper -> urchin -> kelp). Therefore, fishing reduces snapper which positvely affects grazing	(Fishing OR Trawl OR Hunting) AND trophic cascade AND grazing NOT tropic
AO	Human impacts to trophic structures (i.e. fishing, invasion, species reintroduction)		Mechanical damage	Shears, N.T. and P.M. Ross. 2010. Toxic cascades: multiple anthropogenic stressors have complex and unanticipated interactive effects on temperate reefs. Ecology Letters 13(9): 1149-1159	Positive	Broader coast	New Zealand	Observational				Fishing of urchin predators had indirect negative effects on macroalgae (increase in grazing)	"Fishing" AND "Trophic Cascade" AND "Kelp" NOT "Tropical"
AO	Human impacts to trophic structures (i.e. fishing, invasion, species reintroduction)		Mechanical damage	Shears, N.T. and R.C. Babcock. 2002. Marine reserves demonstrate top-down control of community structure on temperate reefs. Oecologia 132: 131-142	Positive	Broader coast	Leigh and Tawharanui Marine Parks	Experimental		Ecklonia radiata	Sporophyte	Fishing removes urchin predators which has a positve effect on grazing	"Fishing" AND "Trophic Cascade" AND "Kelp" NOT "Tropical"
AO	Human impacts to trophic structures (i.e. fishing, invasion, species reintroduction)		Mechanical damage	Shears, N.T., R.C. Babcock and A.K. Salomon. 2008. Context-dependent effects of fishing: variation in trophic cascades across environmental gradients. Ecological Applications 18(8): 1860-1873	Positive	Broader coast	Northern tip of northern island	Observational		Ecklonia radiata		Similar sites compared across reserve/fished habitat showed urchin barrens, a result of positive impact on grazing from fishing	"sedimentation" AND "kelp" AND "trophic cascade" NOT "tropical"
AO	Human impacts to trophic structures (i.e. fishing, invasion, species reintroduction)		Mechanical damage	Shears, N.T., R.C. Babcock and A.K. Salomon. 2008. Context-dependent effects of fishing: variation in trophic cascades across environmental gradients. Ecological Applications 18(8): 1860-1874	Neutral	Broader coast	Northern tip of northern island	Observational		Ecklonia radiata		Similar sites compared across reserve/fished habitat showed no impact from fishing on grazing
AO	Human impacts to trophic structures (i.e. fishing, invasion, species reintroduction)		Mechanical damage	Steneck, R.S., A. Leland, D.C. McNaught and J. Vavrinec. 2013. Ecosystem flips, locks and feedbacks: the lasting effects of fisheries on Maine's kelp forest ecosystem. Bulletin of Marine Science 89(1): 31-55	Negative	Broader coast	Gulf of Maine	Observational		Saccharina	Sporophyte	Urchin fishing decreases populations, negatively affecting grazing	"Fishing" AND "Alternative State" AND "Kelp" NOT "Tropical"
AO	Human impacts to trophic structures (i.e. fishing, invasion, species reintroduction)		Mechanical damage	Udy, J.A., S.R. Wing, T. Jowett, S.A. O'Connell-Milne, L.M. Durante, R.M. McMullin and S. Kolodzey. 2019. Regional differences in kelp forest interaction chains are influenced by both diffuse and localized stressors. Ecosphere 10(10): e02894	Positive	Broader coast	Fiordland and Marlborough Sound	Observational		Ecklonia radiata, Carpophyllum spp.		Removal of urchin predators through fishing, positively affect grazing, is one of several factors found to impact kelp forests	"Fishing" AND "Trophic Cascade" AND "Kelp" NOT "Tropical"
AO	Human impacts to trophic structures (i.e. fishing, invasion, species reintroduction)		Mechanical damage	Udy, J.A., S.R. Wing, T. Jowett, S.A. O'Connell-Milne, L.M. Durante, R.M. McMullin and S. Kolodzey. 2019. Regional differences in kelp forest interaction chains are influenced by both diffuse and localized stressors. Ecosphere 10(10): e02894	Positive	Broader coast	Fiordland and Marlborough Sound	Observational		Ecklonia radiata, Carpophyllum spp.		Removal of urchin predators through fishing, positively affect grazing, is one of several factors found to impact kelp forests	"Fishing" AND "Trophic Cascade" AND "Kelp" NOT "Tropical"
AO	Human impacts to trophic structures (i.e. fishing, invasion, species reintroduction)		Mechanical damage	Watson, J. and J.A. Estes. 2011. Stability, resilience, and phase shifts in rocky subtidal communities along the west coast of Vancouver Island, Canada. Ecological Monographs 81(2): 215-239	Positive	Broader coast	Vancouver Island	Observational / Experimental		Nereocystis leutkeana, Costaria costata, Desmarestia spp., Pterygophora californica, Eisenia arborea, Laminaria setchelli, Macrocystis pyrifera		Removal of otters led to increased urchins, a positive effect on grazing	"phase shift" AND "kelp" NOT "tropical"
AO	Human impacts to trophic structures (i.e. fishing, invasion, species reintroduction)		Mechanical damage	Watson, J. and J.A. Estes. 2011. Stability, resilience, and phase shifts in rocky subtidal communities along the west coast of Vancouver Island, Canada. Ecological Monographs 81(2): 215-239	Positive	Broader coast	Vancouver Island	Observational / Experimental		Nereocystis leutkeana, Costaria costata, Desmarestia spp., Pterygophora californica, Eisenia arborea, Laminaria setchelli, Macrocystis pyrifera		Removal of otters led to increased urchins, a positive effect on grazing	"phase shift" AND "kelp" NOT "tropical"
AO	Human impacts to trophic structures (i.e. fishing, invasion, species reintroduction)		Mechanical damage	Wing, S.R. L.C. Jack and Y. Fujita. 2015. Overthrowing a regime shift: displacement of sea urchins by abalone in a kelp forest ecosystem. Ecosphere 6(12): 268	Positive	Broader coast	Ulva and Native Islands	Observational				Mention of kelp impacts here is brief, but the implication of abalone eating drift kelp while urchin remove kelp holdfasts is clearly called out. Therefore, fishing of abalone increases urchin populations, positively affecting grazing	"regime shift" AND "kelp" NOT "tropical"
JH	Human impacts to trophic structures (i.e. fishing, invasion, species reintroduction)		Mechanical damage	Götz A, Kerwath SE, Attwood CG, Sauer WH. 2009. Effects of fishing on a temperate reef community in South Africa 2: benthic invertebrates and algae. African Journal of Marine Science 31:253–262. Taylor & Francis.	Negative	Broader coast	South Africa	Observational				Fishing of herbivorous fishes: Low algal abundance at MPA sites was negatively correlated with grazer abundance within the fish communities encountered there	(invasive OR reintroduc* OR fisher* OR fishing) AND algal competition NOT coral NOT tropic*
JH	Human impacts to trophic structures (i.e. fishing, invasion, species reintroduction)		Mechanical damage	Kurle CM, Croll DA, Tershy BR. 2008. Introduced rats indirectly change marine rocky intertidal communities from algae- to invertebrate-dominated. Proceedings of the National Academy of Sciences 105:3800–3804. National Academy of Sciences.	Positive	Broader coast	Alaska	Observational				Rats keep Glaucous-winged gull and Black Oystercatcher numbers low, which releases intertidal invertebrates such as barnacles and herbivorous snails and limpets from foraging pressure. Greater numbers of grazing invertebrates leads to a significant decrease in algal cover, which allows more settling space for sessile invertebrates. The marine rocky intertidal is altered from an algae- to an inver…	(invasive OR reintroduc* OR fisher* OR fishing) AND algal competition NOT coral NOT tropic*
JH	Human impacts to trophic structures (i.e. fishing, invasion, species reintroduction)		Mechanical damage	Carter SK, VanBlaricom GR, Allen BL. 2007. Testing the generality of the trophic cascade paradigm for sea otters: a case study with kelp forests in northern Washington, USA. Hydrobiologia 579:233–249.	Neutral	Salish Sea	San Juan Channel	Experimental				Experimental removal of urchins to simulate otter reintroduction and fishing pressure resulted in no change to the macroalgae community	(invasive OR reintroduc* OR fisher* OR fishing) AND grazing AND marine NOT coral NOT tropic*
JH	Human impacts to trophic structures (i.e. fishing, invasion, species reintroduction)		Mechanical damage	Johnson CR et al. 2011. Climate change cascades: Shifts in oceanography, species’ ranges and subtidal marine community dynamics in eastern Tasmania. Journal of Experimental Marine Biology and Ecology 400:17–32.	Positive	Broader coast	Tasmania	Synthesis				Range-expanded urchins (climate change) allowed to establish and proliferate b/c overfishing of urchin predator, the spiny lobster, led to overgrazing of kelp forest	(invasive OR reintroduc* OR fisher* OR fishing) AND grazing AND marine NOT coral NOT tropic*
JH	Human impacts to trophic structures (i.e. fishing, invasion, species reintroduction)		Mechanical damage	Leleu K, Remy-Zephir B, Grace R, Costello MJ. 2012. Mapping habitats in a marine reserve showed how a 30-year trophic cascade altered ecosystem structure. Biological Conservation 155:193–201.	Positive	Broader coast	New Zealand	Observational				Urchin predators increased inside no-take reserves, and urchins decreased -> less grazing on kelp	(invasive OR reintroduc* OR fisher* OR fishing) AND grazing AND marine NOT coral NOT tropic*
JH	Human impacts to trophic structures (i.e. fishing, invasion, species reintroduction)		Mechanical damage	Lozano-Montes HM, Loneragan NR, Babcock RC, Jackson K. 2011. Using trophic flows and ecosystem structure to model the effects of fishing in the Jurien Bay Marine Park, temperate Western Australia. Marine and Freshwater Research 62:421–431. CSIRO PUBLISHING.	Neutral	Broader coast	Western Australia	Modeling				A simulated total fishing closure resulted in much larger (2.5–8 fold) increases in targeted populations, but did not result in any predicted cascading effects on grazing invertebrates and benthic primary producers.	(invasive OR reintroduc* OR fisher* OR fishing) AND grazing AND marine NOT coral NOT tropic*
JH	Human impacts to trophic structures (i.e. fishing, invasion, species reintroduction)		Mechanical damage	Melis R, Ceccherelli G, Piazzi L, Rustici M. 2019. Macroalgal forests and sea urchin barrens: Structural complexity loss, fisheries exploitation and catastrophic regime shifts. Ecological Complexity 37:32–37.	Positive	Broader coast	Computerland	Modeling				Model showing that as fishing goes up, grazers go up, algae goes down	(invasive OR reintroduc* OR fisher* OR fishing) AND grazing AND marine NOT coral NOT tropic*
JH	Human impacts to trophic structures (i.e. fishing, invasion, species reintroduction)		Mechanical damage	Metcalf SJ. 2010. Qualitative Models to Complement Quantitative Ecosystem Models for the Analysis of Data-Limited Marine Ecosystems and Fisheries. Reviews in Fisheries Science 18:248–265. Taylor & Francis.	Positive	Broader coast	Tasmania	Modeling				QNM and EwE used to show trophic cascades from overfishing -> kelp loss	(invasive OR reintroduc* OR fisher* OR fishing) AND grazing AND marine NOT coral NOT tropic*
JH	Human impacts to trophic structures (i.e. fishing, invasion, species reintroduction)		Mechanical damage	Miranda RJ, Coleman MA, Tagliafico A, Rangel MS, Mamo LT, Barros F, Kelaher BP. 2019. Invasion-mediated effects on marine trophic interactions in a changing climate: positive feedbacks favour kelp persistence. Proceedings of the Royal Society B: Biological Sciences 286:20182866.	Negative	Broader coast	Australia	Experimental				Grazers ate less native kelp and more invasive algae in the treatments with invasive algae - invasion led to less grazing on kelp	(invasive OR reintroduc* OR fisher* OR fishing) AND grazing AND marine NOT coral NOT tropic*
JH	Human impacts to trophic structures (i.e. fishing, invasion, species reintroduction)		Mechanical damage	Norderhaug KM, Nedreaas K, Huserbråten M, Moland E. 2020. Depletion of coastal predatory fish sub-stocks coincided with the largest sea urchin grazing event observed in the NE Atlantic. Ambio. Available from http://link.springer.com/10.1007/s13280-020-01362-4 (accessed September 14, 2020).	Positive	Broader coast	Norway/Russia	Observational				Overfishing led to urchin boom and kelp loss	(invasive OR reintroduc* OR fisher* OR fishing) AND grazing AND marine NOT coral NOT tropic*
JH	Human impacts to trophic structures (i.e. fishing, invasion, species reintroduction)		Mechanical damage	Salomon AK, Shears NT, Langlois TJ, Babcock RC. 2008. Cascading Effects of Fishing Can Alter Carbon Flow Through a Temperate Coastal Ecosystem. Ecological Applications 18:1874–1887.	Positive	Broader coast	New Zealand	Observational				We provide evidence that the reduction of predatory snapper (Pagrus auratus) and lobster (Jasus edwardsii) can lead to an increase in sea urchins (Evechinus chloroticus) and indirect declines in kelp biomass in some locations but not others.	(invasive OR reintroduc* OR fisher* OR fishing) AND grazing AND marine NOT coral NOT tropic*
JH	Human impacts to trophic structures (i.e. fishing, invasion, species reintroduction)		Mechanical damage	Salomon AK, Shears NT, Langlois TJ, Babcock RC. 2008. Cascading Effects of Fishing Can Alter Carbon Flow Through a Temperate Coastal Ecosystem. Ecological Applications 18:1874–1887.	Neutral	Broader coast	New Zealand	Observational				We provide evidence that the reduction of predatory snapper (Pagrus auratus) and lobster (Jasus edwardsii) can lead to an increase in sea urchins (Evechinus chloroticus) and indirect declines in kelp biomass in some locations but not others.	(invasive OR reintroduc* OR fisher* OR fishing) AND grazing AND marine NOT coral NOT tropic*
JH	Human impacts to trophic structures (i.e. fishing, invasion, species reintroduction)		Mechanical damage	Shears NT, Babcock RC, Salomon AK. 2008. Context-Dependent Effects of Fishing: Variation in Trophic Cascades Across Environmental Gradients. Ecological Applications 18:1860–1873.	Other	Broader coast	New Zealand	Observational				Extent of trophic cascades in MPAs depended on depth and exposure	(invasive OR reintroduc* OR fisher* OR fishing) AND grazing AND marine NOT coral NOT tropic*
JH	Human impacts to trophic structures (i.e. fishing, invasion, species reintroduction)		Mechanical damage	Shelton AO, Harvey CJ, Samhouri JF, Andrews KS, Feist BE, Frick KE, Tolimieri N, Williams GD, Antrim LD, Berry HD. 2018. From the predictable to the unexpected: kelp forest and benthic invertebrate community dynamics following decades of sea otter expansion. Oecologia 188:1105–1119.	Other	Broader coast	outer Washington	Observational				Sea otter trophic cascade initially ocurred upon reintroduction, but past 15 years otter and kelp abundance have been decoupled - other factors at play	(invasive OR reintroduc* OR fisher* OR fishing) AND grazing AND marine NOT coral NOT tropic*
JH	Human impacts to trophic structures (i.e. fishing, invasion, species reintroduction)		Mechanical damage	Udy JA, Wing SR, Jowett T, O’Connell?Milne SA, Durante LM, McMullin RM, Kolodzey S. 2019. Regional differences in kelp forest interaction chains are influenced by both diffuse and localized stressors. Ecosphere 10:e02894.	Positive	Broader coast	New Zealand	Observational				MPAs had more fish, less urchins, more kelp, but effect size of fishing differed across sites. Conclusion: We propose that a combination of diffuse stressors including regional overexploitation of important sea urchin predators, sedimentation, and warming of coastal waters likely contributed to regional differences in the responses of trophic interaction chains to localized reductions in fishing …	(invasive OR reintroduc* OR fisher* OR fishing) AND grazing AND marine NOT coral NOT tropic*
JH	Human impacts to trophic structures (i.e. fishing, invasion, species reintroduction)		Mechanical damage	Foster MS, Schiel DR. 2010. Loss of predators and the collapse of southern California kelp forests (?): Alternatives, explanations and generalizations. Journal of Experimental Marine Biology and Ecology 393:59–70.	Neutral	Broader coast	SoCal	Synthesis		Macrocystis pyrifera	Adult sporophytes	"Our examination of the historical record, primary publications, and previously unpublished data showed that there was no widespread decline in the region between 1950 and 1970," due to extirpation of urchin predators and increases in urchin pops, rather it was coastal development and pollution from rapidly growing SoCal cities	kelp AND (pollut* OR contamin*) NOT tropic*
JH	Human impacts to trophic structures (i.e. fishing, invasion, species reintroduction)		Mechanical damage	Tegner M, Dayton P. 1991. Sea urchins, El Ninos, and the long term stability of Southern California kelp forest communities. Marine Ecology Progress Series 77:49–63.	Negative	Broader coast	California	Observational		Macrocystis pyrifera		Decline in the density of red urchins Strongj~locentrotusf ranciscanus since the mid 1970s suggests that the fishery for this species, which became extensive in the late 1970s. was an important contributor to the faster kelp recovery.	(nutrient* OR temperature) AND (kelp OR Laminariales)
AO	Temperature		Mechanical damage	Blamey, L.K., G.M. Branch and K.E. Reaugh-Flower. 2010. Temporal changes in kelp forest benthic communities following an invasion by the rock lobster Jasus lalandii. African Journal of Marine Science 32(3): 481-490	Negative	Broader coast	Cape Hangklip and Betty's Bay	Observational		Ecklonia maxima and Laminaria pallida		Temperature induced range expansion of lobster increases urchin predation, negatively affecting grazing	"regime shift" AND "kelp" NOT "tropical"
AO	Temperature		Mechanical damage	Burt, J.M., M.T. Tinker, D.K. Okamoto, K.W. Demes, K. Holmes and A.K. Salomon. 2018. Sudden collapse of a mesopredator reveals its complementary role in mediating rocky reef regime shifts. Proceedings of the Royal Society B 284: 20180553	Positive	Broader coast		Modeling / Observational		Laminariales		Temperature may have contributed to sunflower star mortality from disease positively affecting grazing	"regime shift" AND "kelp" NOT "tropical"
AO	Temperature		Mechanical damage	Christie, H., H. Gunderson, E. Rinde, K. Filbee-Dexter, K.M. Norderhaug, T. Pedersen, T. Bekkby, J.K. Gitmar and C.W. Fagerli. 2019. Can multitrophic interactions and ocean warming influence large-scale kelp recovery. Ecology and Evolution 9: 2847-2862	Negative	Broader coast	Northern Coast	Observational		Laminaria hyperborea and Saccharina latissima		Temperature induced range expansion of crabs increases urchin predation, negatively affecting grazing	"regime shift" AND "kelp" NOT "tropical"
AO	Temperature		Mechanical damage	Fagerli, C.W., K.M. Norderhaug and H.C. Christie. 2013. Lack of sea urchin settlement may explain kelp forest recovery in overgrazed areas in Norway. Marine Ecology Progress Series 488: 119-132	Negative	Broader coast	Vega and Hammerfest	Observational		Laminaria hyperborea	Sporophyte	Climate change is reducing settlement of urchins, a kelp herbivore, negatively affecting grazing	"phase shift" AND "kelp" NOT "tropical"
AO	Temperature		Mechanical damage	Lauzon-Guay, J., R.E. Scheibling and M.A. Barbeau. 2009. Modelling phase shifts in a rocky subtidal ecosystem. Marine Ecology Progress Series 375: 25-39	Negative	Broader coast	Chebucto Head	Modeling		Laminaria spp.		Increases in water temperature can aid a disease that kills urchins, negatively affecting predation	"phase shift" AND "kelp" NOT "tropical"
JH	Temperature		Mechanical damage	Miranda RJ, Coleman MA, Tagliafico A, Rangel MS, Mamo LT, Barros F, Kelaher BP. 2019. Invasion-mediated effects on marine trophic interactions in a changing climate: positive feedbacks favour kelp persistence. Proceedings of the Royal Society B: Biological Sciences 286:20182866.	Positive	Broader coast	Australia	Experimental				Mesocosm experiment - more grazing at higher temperatures	(invasive OR reintroduc* OR fisher* OR fishing) AND grazing AND marine NOT coral NOT tropic*
EB	Temperature		Mechanical damage	Cardoso, Patricia G., Tiago F. Grilo, Gisela Dionísio, Maria Aurélio, Ana R. Lopes, Ricardo Pereira, Mário Pacheco, and Rui Rosa. 2017. “Short-Term Effects of Increased Temperature and Lowered PH on a Temperate Grazer-Seaweed Interaction (Littorina Obtusata/Ascophyllum Nodosum).” Estuarine, Coastal and Shelf Science 197 (October): 35–44. https://doi.org/10.1016/j.ecss.2017.08.007.	Negative	Broader coast	Portugal	Experimental				increased temps resulted in higher periwinkle mortality, this was lessened when combined with lower pH	"temperature* AND grazer* AND marine* NOT tropic*
EB	Temperature		Mechanical damage	Gutow, Lars, Imke Petersen, Kevin Bartl, and Kim Huenerlage. 2016. “Marine Meso-Herbivore Consumption Scales Faster with Temperature than Seaweed Primary Production.” Journal of Experimental Marine Biology and Ecology 477 (April): 80–85. https://doi.org/10.1016/j.jembe.2016.01.009.	Positive	Broader coast	Labratory	Experimental		Fucus sp		respirationa and consumption increased with temp for Idotea sp, consumption scaled 2.5 times faster than primary production	"temperature* AND grazer* AND marine* NOT tropic*
EB	Temperature		Mechanical damage	Jenkins, Sr, F Arenas, J Arrontes, J Bussell, J Castro, Ra Coleman, Sj Hawkins, et al. 2001. “European-Scale Analysis of Seasonal Variability in Limpet Grazing Activity and Microalgal Abundance.” Marine Ecology Progress Series 211: 193–203. https://doi.org/10.3354/meps211193.	Positive	Broader coast	England, Spain, Portugal	Observational				seasonal variations across spatial scales (increased grazing in summer and autumn) was positively correlated with sea-surface temp	"temperature* AND grazer* AND marine* NOT tropic*
EB	Temperature		Mechanical damage	Jonne, Kotta, Orav-Kotta Helen, Paalme Tiina, Kotta Ilmar, and Kukk Henn. 2006. “Seasonal Changes in Situ Grazing of the Mesoherbivores Idotea Baltica and Gammarus Oceanicus on the Brown Algae Fucus Vesiculosus and Pylaiella Littoralis in the Central Gulf of Finland, Baltic Sea.” Hydrobiologia 554 (1): 117–25. https://doi.org/10.1007/s10750-005-1011-x.	Neutral	Broader coast	Baltic Sea	Experimental				temp did not impact grazer rates (authors note this as surprising and not consistent with earlier studies)	"temperature* AND grazer* AND marine* NOT tropic*
EB	Temperature		Mechanical damage	Legrand, Erwann, Sophie Martin, Cédric Leroux, and Pascal Riera. 2018. “Effect of Temperature on an Alga-Grazer Trophic Transfer: A Dual Stable Isotope (13C, 15N) Labeling Experiment.” Marine Ecology 39 (2): e12495. https://doi.org/10.1111/maec.12495.	Negative	Broader coast	France	Experimental				carbon uptake significantly higher at 17 degrees C (mean summer temp) than 20 degrees C (max summer temp), showing a decrease metabolic activity at 20, involving lowerfeeding and respiration rates in urchins. N intake was not significantly altered by temp	"temperature* AND grazer* AND marine* NOT tropic*
EB	Temperature		Mechanical damage	Legrand, Erwann, Pascal Riera, Mathieu Lutier, Jérôme Coudret, Jacques Grall, and Sophie Martin. 2017. “Species Interactions Can Shift the Response of a Maerl Bed Community to Ocean Acidification and Warming.” Biogeosciences 14 (23): 5359–76. https://doi.org/10.5194/bg-14-5359-2017.	Negative	Broader coast	France	Experimental				some grazer species decreased activity under increased temperatures (some were positively affected in winter), others were unaffected	"temperature* AND grazer* AND marine* NOT tropic*
EB	Temperature		Mechanical damage	Legrand, Erwann, Pascal Riera, Mathieu Lutier, Jérôme Coudret, Jacques Grall, and Sophie Martin. 2017. “Species Interactions Can Shift the Response of a Maerl Bed Community to Ocean Acidification and Warming.” Biogeosciences 14 (23): 5359–76. https://doi.org/10.5194/bg-14-5359-2017.	Neutral	Broader coast	France	Experimental				some grazer species decreased activity under increased temperatures (some were positively affected in winter), others were unaffected	"temperature* AND grazer* AND marine* NOT tropic*
EB	Temperature		Mechanical damage	Legrand, Erwann, Pascal Riera, Mathieu Lutier, Jérôme Coudret, Jacques Grall, and Sophie Martin. 2017. “Species Interactions Can Shift the Response of a Maerl Bed Community to Ocean Acidification and Warming.” Biogeosciences 14 (23): 5359–76. https://doi.org/10.5194/bg-14-5359-2017.	Positive	Broader coast	France	Experimental				some grazer species decreased activity under increased temperatures (some were positively affected in winter), others were unaffected	"temperature* AND grazer* AND marine* NOT tropic*
EB	Temperature		Mechanical damage	Pfister, Catherine A., and Samuel P Betcher. 2018. “Climate Drivers and Animal Host Use Determine Kelp Performance over Decadal Scales in the Kelp Pleurophycus Gardneri (Laminariales, Phaeophyceae) - Pfister - 2018 - Journal of Phycology - Wiley Online Library.” Journal of Phycology 54 (1): 1–11.	Negative	Broader coast	Tatoosh Island, WA	Observational		Pleurophycus		decrease incidence of crustacean grazers during positive PDO anomalies with increased SST	"temperature* AND grazer* AND marine* NOT tropic*
EB	Temperature		Mechanical damage	Russell, Bayden D., Sean D. Connell, Helen S. Findlay, Karen Tait, Stephen Widdicombe, and Nova Mieszkowska. 2013. “Ocean Acidification and Rising Temperatures May Increase Biofilm Primary Productivity but Decrease Grazer Consumption.” Philosophical Transactions of the Royal Society B: Biological Sciences 368 (1627): 20120438. https://doi.org/10.1098/rstb.2012.0438.	Negative	Broader coast	SE Australia	Experimental				increased temps resulted in a decrease in grazer activity, however this effect was dampened when animals were exposed to conditions for longer periods of time	"temperature* AND grazer* AND marine* NOT tropic*
EB	Temperature		Mechanical damage	Sampaio, E., I.F. Rodil, F. Vaz-Pinto, A. Fernández, and F. Arenas. 2017. “Interaction Strength between Different Grazers and Macroalgae Mediated by Ocean Acidification over Warming Gradients.” Marine Environmental Research 125 (April): 25–33.	Negative	Broader coast	Iberian Penninsula	Experimental				warming and acidification prompted negative effects in grazer's survival and species-specific differences in consumption rates' (warming found to be the stronger stressor)	"temperature* AND grazer* AND marine* NOT tropic*
EB	Temperature		Mechanical damage	Schiel, David R., John R. Steinbeck, and Michael S. Foster. 2004. “Ten Years of Induced Ocean Warming Causes Comprehensive Changes in Marine Benthic Communities.” Ecology 85 (7): 1833–39.	Positive	Broader coast	California	Observational				increase in seawater tempers over a 10 year period led to an increase in invertebrate grazer abundance	"temperature* AND grazer* AND marine* NOT tropic*
EB	Temperature		Mechanical damage	Werner, Franziska Julie, Angelika Graiff, and Birte Matthiessen. 2016. “Even Moderate Nutrient Enrichment Negatively Adds up to Global Climate Change Effects on a Habitat-Forming Seaweed System.” Limnology and Oceanography 61 (5): 1891–99. https://doi.org/10.1002/lno.10342.	Neutral	Broader coast	Baltic Sea	Experimental		Fucus sp		some grazer species decreased under greenhouse enrichment conditions, but the overall grazer community was unaffected	"temperature* AND grazer* AND marine* NOT tropic*
EB	Temperature		Mechanical damage	Werner, Franziska Julie, and Birte Matthiessen. 2013. “Temperature Indirectly Affects Benthic Microalgal Diversity by Altering Effects of Top–down but Not Bottom–up Control.” Oikos 122 (1): 52–63. https://doi.org/10.1111/j.1600-0706.2012.19952.x.	Other	Broader coast	Baltic Sea	Experimental		Fucus sp		grazers populations decrease in elevated temps in summer, increase in elevated temps in fall/winter	"temperature* AND grazer* AND marine* NOT tropic*
JH	Temperature		Mechanical damage	Vásquez JA, Vega JMA, Buschmann AH. 2006. Long Term Variability in the Structure of Kelp Communities in Northern Chile and the 1997–98 ENSO. Journal of Applied Phycology 18:505–519.	Positive	Broader coast	Chile	Observational		macrocystis		Warm ENSO triggered decrease in stars and increase in urchins, led to urchin barren	(nutrient* OR temperature) AND (kelp OR Laminariales)
JH	Temperature		Mechanical damage	Strain EMA, Johnson CR. 2013. The effects of an invasive habitat modifier on the biotic interactions between two native herbivorous species and benthic habitat in a subtidal rocky reef ecosystem. Biological Invasions 15:1391–1405.	Positive	Broader coast	Tasmania	Experimental				The ongoing spread of C. rodgersii and expansion of barrens habitat in eastern Tasmania will continue to negatively affect populations of these two native herbivores and their associated fisheries at a range of spatial scales.	(invasive OR reintroduc* OR fisher* OR fishing) AND algal competition NOT coral NOT tropic*
JH	Temperature		Mechanical damage	Vásquez JA, Vega JMA, Buschmann AH. 2006. Long Term Variability in the Structure of Kelp Communities in Northern Chile and the 1997–98 ENSO. Journal of Applied Phycology 18:505–519.	Positive	Broader coast	Chile	Experimental		Macrocystis pyrifera	Adult sporophyte rafts	At moderate temperatures (15 C–20 C), algal survival depended on the presence of associated grazers. In the absence of grazers, algal rafts gained in biomass while grazing caused considerable losses of algal biomass.	(nutrient* OR temperature) AND (kelp OR Laminariales)
MC		Sediment	Mechanical damage	Traiger. 2019. Effects of elevated temperature and sedimentation on grazing rates of the green sea urchin: implications for kelp forests expose4d to increased sedimentation with climate change. Helgoland Marine Research. 73:5.	Negative	Broader coast	Kachemak Bay, AK	Experimental	Non-floating	Saccharina latissima	Adult sporophyte	Feeding assays under ambient and elevated temperatures both with and without sediment additions. Elevated temps had no significant effects on grazing. Sediment additions decreased grazing in both temperature treatments.	kelp AND ("mechanical damage" OR damage OR graz* OR herb* OR defoliat*)
MC		Temperature	Mechanical damage	Traiger. 2019. Effects of elevated temperature and sedimentation on grazing rates of the green sea urchin: implications for kelp forests expose4d to increased sedimentation with climate change. Helgoland Marine Research. 73:5.	Neutral	Broader coast	Kachemak Bay, AK	Experimental	Non-floating	Saccharina latissima	Adult sporophyte	Feeding assays under ambient and elevated temperatures both with and without sediment additions. Elevated temps had no significant effects on grazing. Sediment additions decreased grazing in both temperature treatments.	kelp AND ("mechanical damage" OR damage OR graz* OR herb* OR defoliat*)
MC			Mechanical damage	Griffiths. 2019. A new species of Sunamphitoe (Amphipoda: Ampithoidae) that bores into the primary fronds of kelps in South Africa. Journal of Crustacean Biology. 39(4):436-439.	Neutral	Broader coast	False Bay, South Africa	Observational	Floating	Ecklonia maxima	Adult sporophyte	New species of amphipod that burrows into blades of E. maxima. Burrows appear smaller than those of other burrowing inverts. However more research is needed to fully understand the impacts of this new species on E. maxima.	kelp AND ("mechanical damage" OR damage OR graz* OR herb* OR defoliat*)
MC			Mechanical damage	Burnett and Koehl. 2018. Knots and tangles weaken kelp fronds while increasing drag forces and epifauna on the kelp. Journal of Experimental Marine Biology and Ecology, 508:13-20.	Negative	Broader coast	N. California	Experimental / Observational	Floating	Egregia menziesii	Adult sporophyte	Field observations found more abundant and larger invertebrate grazers on kelp tangles. Laboratory tests confirmed that grazing wounds increased kelp breakage.	kelp AND ("mechanical damage" OR damage OR graz* OR herb* OR defoliat*)
MC			Mechanical damage	O'Brien and Scheibling. 2018. Low recruitment, high tissue loss, and juvenile mortality limit recovery of kelp following large-scale defoliation. Marine Biology, 165:171.	Neutral	Broader coast	Nova Scotia	Observational	Non-floating	Saccharina latissima	Adult sporophyte	Juv = 30 to 50 cm thallus. Juveinle survival was negatively impacted by M. membranacea colonization. Grazing from L. vincta did not affect survival.	kelp AND ("mechanical damage" OR damage OR graz* OR herb* OR defoliat*)
MC			Mechanical damage	Haggerty et al. 2018. Fish predators reduce kelp frond loss via a trait-mediated trophic cascade. Ecology, 99(7): 1574-1583.	Negative	Broader coast	S. California	Observational / Experimental	Floating	Egregia menziesii	Adult sporophyte	Seaweed limpet (Discurria insessa) grazing lead to significant breaking and reductions in length ( >65%) compared to ungrazed (<10% reduction in length). Observations were bolstered by field experiments with purpsofully limpet inouculated fronds and limpet free plants with grazer exclusion measures. Limpit inoculated fronds broke more often than non-inoculated fronds.	kelp AND ("mechanical damage" OR damage OR graz* OR herb* OR defoliat*)
MC			Mechanical damage	Pfister et al. 2018. Climate drivers and animal host use determine kelp performance over decadal scales in the kelp Pleurophycus gardneri (Laminariales, Phaeophyceae). Journal of Phycology, 54(1): 1 - 11.	Negative	Broader coast	Washington	Observational	Non-floating	Pleurophycus gardneri	Adult sporophyte	Amphipod burrowing weakens stipe and leads to higher mortality.	kelp AND ("mechanical damage" OR damage OR graz* OR herb* OR defoliat*)
MC			Mechanical damage	Morris and Blamey. 2018. Kelp forests in False Bay: urchins vs macroalgae in South Africa's southwest coast biogeographical transition zone. AFrican Journal of Marine Science, 40(4): 395-406.	Negative	Broader coast	South Africa	Observational	Floating	Ecklonia maxima	Adult sporophyte	More urchins, less macroalgae. Found that local densities of >50 urchins per m² prvent increases in kelp density above 10 per m²	kelp AND ("mechanical damage" OR damage OR graz* OR herb* OR defoliat*)
MC			Mechanical damage	Dobkowski et al. 2017. Picky Pugettia: a tale of two kelps. Marine Biology, 164:210.	Neutral	Salish Sea	San Juan Islands	Experimental	Floating	Macrocystis pyrifera, Nereocystis luetkeana	Adult sporophyte	Local kelp crab populations prefer Nereo to Macro in both choice and no-choice feeding trials.	kelp AND ("mechanical damage" OR damage OR graz* OR herb* OR defoliat*)
MC			Mechanical damage	Franco et al. 2017. Modulation of different kelp life stages by herbivory: compensatory growth versus population decimation. Marine Biology, 164:164.	Negative	Broader coast	Portugal	Experimental	Non-floating	Laminaria ochroleuca	Embryonic sporophyte / Adult sporophyte	Both macroscopic and microscopic juvenile sporophyte surviorship was greater in treatments where herbivorous fish and urchins were excluded.	kelp AND ("mechanical damage" OR damage OR graz* OR herb* OR defoliat*)				Mechanical damage	Poore et al. 2014. Major consequences of minor damage: impacts of small grazers on fast-growing kelps. Oecologia. 174: 789-801.	Negative	Broader coast	Chile	Observational/Experimental	Understory	Lessonia spicata	Adult sporophyte		kelp AND ("mechanical damage" OR damage)	MC
MC			Mechanical damage	Franco et al. 2017. Modulation of different kelp life stages by herbivory: compensatory growth versus population decimation. Marine Biology, 164:164.	Neutral	Broader coast	Portugal	Experimental	Non-floating	Laminaria ochroleuca	Adult sporophyte	Grazing lead to compensatory growth and increases in blade length while total blade area decreased.	kelp AND ("mechanical damage" OR damage OR graz* OR herb* OR defoliat*)
MC			Mechanical damage	Dobkowski. 2017. The role of kelp crabs as consumers in bull kelp forests--evidence from laboratory feeding trials and field enclosures. PeerJ, 5:e3372.	Negative	Salish Sea	San Juan Islands	Experimental	Floating	Nereocystis luetkeana	Adult sporophyte	In lab feeding trials kelp crabs prefered bull kelp over seven other local macroalgal speices and prefered young tissue over aged tissue. In grazer exclusion field experiments only caged bull kelp increased in wet mass and blade length.	kelp AND ("mechanical damage" OR damage OR graz* OR herb* OR defoliat*)
MC			Mechanical damage	Norderhaug et al. 2020. Depletion of coastal predatory fish sub-stocks coincided with the largets sea urchin grazing event observed in the NE Atlantic. AMBIO.	Negative	Broader coast	NE Atlantic (Norwegian/ Russian coast)	Modeling	Non-floating	Laminaria hyperborea	Adult sporophyte	Used historic fisheries data and food web models to link reduction in fish stocks with large green urchin bloom and subsequent kelp deforestation.	kelp AND ("mechanical damage" OR damage OR graz* OR herb* OR defoliat*)
MC			Mechanical damage	Gutow et al. 2020. Small burrowing amphipods cause major damage in a large kelp. Proceedings of the Royal Society B - Biolgical Sciences. 287(1926).	Negative	Broader coast	SE Pacific (north-central Chile)	Observational	Non-floating	Lessonia berteroana	Adult sporophyte	Observatoinal study investigating effects of amphipod (Sunamphitoe lessoniophila and Bircenna sp.) herbivory on native kelp. Small herbivores caused significant reduction in kelp biomass and increase in loss from stipe breakage.	kelp AND ("mechanical damage" OR damage OR graz* OR herb* OR defoliat*)
MC			Mechanical damage	Ng and MIcheli. 2020. Size dependent vulnerability to herbivory in a coastal foundation species. Oecologia. 193:199-209	Negative	Broader coast	C. California (Monterey)	Experimental	Floating	Macrocystis pyrifera	Embryonic sporophyte	Lab mesocosm experiment with two size classes of juvenile Macrocystis and four common CA grazers (S. purpuratus, T. brunnea, I. resecata, P. humeralis; listed from largest to smallest). Smaller grazers can have a larger impact on microscophic juvenile sporphytes than larger grazers such as snails and urchins. Larger grazers impact macroscopic kelp more than smaller grazers generally following the…	kelp AND ("mechanical damage" OR damage OR graz* OR herb* OR defoliat*)
MC			Mechanical damage	Zarco-Perello et al. 2020. Overwintering tropical herbivores accelerate detritus production on temperate reefs. Proceedings of the Royal Society B - Biolgical Sciences. 286:20192046.	Negative	Broader coast	SW. Australia	Observational	Non-floating	Ecklonia radiata	adult sporophyte	This paper talks specifically about temperate kelp ecosystems that have become "tropicalized" due to warming oceans. The authors determine that newly introduced topical herbivorus fish increase kelp grazing espeically durikng the winter and leads to increased kelp loss.	kelp AND ("mechanical damage" OR damage OR graz* OR herb* OR defoliat*)
MC			Mechanical damage	Kriegisch et al. 2019. Top-down sea urchin overgrazing overwhelms bottom-up stimulation of kelp beds despite sediment enchancement. Journal of Experimental Marine Biology and Ecology. 514-515:48-58.	Negative	Broader coast	SE. Australia	Experimental	Non-floating	Ecklonia radiata	adult sporophyte	3-way factorial field experiment that manipulated nutrients, sediment and urchins. Urchin enhancements alone lead to signficiatnly less Eckolnia and urchins. Positive effects of nutrient additions were negated when combined with urchin additions.	kelp AND ("mechanical damage" OR damage OR graz* OR herb* OR defoliat*)
MC			Mechanical damage	LeBlanc et al. 2011. Trophic and biotic interactions in Laminaria digitata beds: which factors could influence the persistence of marine kelp forests in northern Brittany? Cahier de Biologiie Marine. 52:415-427.	Neutral	Broader coast	France	Observational	Non-floating	Laminaria digitata	Adult sporophyte	Grazing limpet H. pellucidum common on kelp in field, no observed mortality pattern associated with grazer colonization. In lab experiments, grazing induced greater exression of defensive genes.	kelp AND ("mechanical damage" OR damage)
MC			Mechanical damage	Duggins et al. 2001. Interactive roles of mesograzers and current flow in survival of kelps. Marine Ecology Progress Series. 233: 143-155.	Negative	Salish Sea	San Juan Islands	Experimental / Observational	Floating	Nereocystis luetkeana	Adult sporophyte	Small amounts of grazer damage significantly increased stipe breakage.	kelp AND ("mechanical damage" OR damage)
MC			Mechanical damage	Tegner et al. 1995. Sea urchin cavitation of giant kelp (Macrocystis pyrifera C. Agardh) holdfasts and its effects on kelp mortality across a large California forest. JEMBE. 1991:83-99.	Negative	Broader coast	S. California	Observational	Floating	Macrocystis pyrifera	Adult sporophyte	Observational study looking at urchin colonizatoin of giant kelp holdfasts. Cavetation of holdfast structure leads to higher motality from storm events.	kelp AND ("mechanical damage" OR damage)
MC			Mechanical damage	Steinberg. 1995. Interaction between the canopy dwelling echinoid Holopnuestes purpurescens and its host kelp Ecklonia radiata. Marine Ecology Progress Series. 127: 169-181.	Negative	Broader coast	E. Australia (Syndey)	Experimental	Non-floating	Ecklonia radiata	Adult sporophyte	Caging experiments with a very cute urchin species. "normal" densities (as derived from in situ field observations) caused loss to biomass, high densities resulted in mortality.	kelp AND ("mechanical damage" OR damage)
MC			Mechanical damage	Haggitt and Babcock. 2003. The role of grazing by the lysianassid amphipod Orchomenella aahu in dieback of the kelp Ecklonia radiata in north-eastern New Zealand. Marine Biology. 143(6): 1201-1211	Negative	Broader coast	New Zealand	Observational	Non-floating	Ecklonia radiata	Adult sporophyte	Amphipod burrows into stipe which results in accelerated mortality.	kelp AND ("mechanical damage" OR damage)
MC			Mechanical damage	Chenelot and Konar. 2007. Lacuna vincta (Mollusca, Neotaenioglossa) herbivory on juvenile and adult Nereocystis luetkeana (Heterokontophyta, Laminariales). Hydrobiologia. 583: 107-118.	Negative	Broader coast	Kachemak Bay, Alaska	Experimental / Observational	Floating	Nereocystis luetkeana	Adult sporophyte	In experiments L. vincta damaged kelp tissue but showed no preference for juvenile tissue vs adult tissue. However, in field observations, L. vincta was found in much higher densities on juvenile sporophytes. Juvenile sporophytes are more succeptible to grazing damage.	kelp AND ("mechanical damage" OR damage)
MC			Mechanical damage	Yoneda et al. 2007. Role of grazing by sea urchins on the persistence of a seaweed bed on a seawall in Osaka Bay; the effects of experimental density manipulation. Nippon Suisan Gakkaishi. 73(6): 1031-1041.	Positive	Broader coast	Osaka Bay, Japan	Observational	Non-floating	Ecklonia spp.	Adult sporophyte	Grazing from urchins opened up space in a perennial rhodophyte community for Undaria to colonize, this in turn lead to perennial Ecklonia becoming established.	kelp AND ("mechanical damage" OR damage)
MC			Mechanical damage	Yoneda et al. 2007. Role of grazing by sea urchins on the persistence of a seaweed bed on a seawall in Osaka Bay; the effects of experimental density manipulation. Nippon Suisan Gakkaishi. 73(6): 1031-1041.	Positive	Broader coast	Osaka Bay, Japan	Observational	Non-floating	Undaria pinnatifida	Adult sporophyte	Grazing from urchins opened up space in a perennial rhodophyte community for Undaria to colonize, this in turn lead to perennial Ecklonia becoming established.	kelp AND ("mechanical damage" OR damage)
MC			Mechanical damage	Yoneda et al. 2007. Role of grazing by sea urchins on the persistence of a seaweed bed on a seawall in Osaka Bay; the effects of experimental density manipulation. Nippon Suisan Gakkaishi. 73(6): 1031-1041.	Negative	Broader coast	Osaka Bay, Japan	Observational	Non-floating	Ecklonia spp.	Adult sporophyte	Typhoon damaged Ecklonia.	kelp AND ("mechanical damage" OR damage)
MC			Mechanical damage	Molis et al. 2010. Grazing impact of, and indirect interactions between mesograzers associated with kelp (Laminaria digitata). Journal of Phycology. 46: 76-84.	Negative	Broader coast	North Sea, Helgoland, NE	Experimental	Non-floating	Laminaria digitata	Adult sporophyte	Nonlethal grazing by Lacuna vincta snails reduced blade toughness facilitating increased grazing by two isopod species.	kelp AND ("mechanical damage" OR damage)
MC			Mechanical damage	Krumhansl and Scheibling. 2011. Spatial and temporal variation in grazing damage by the gastropod Lacuna vincta in Nova Scotian kelp beds. Aquatic Biology. 13:163-173.	Negative	Broader coast	Nova Scotia	Observational / Experimental	Non-floating	Saccharina longicruris	Adult sporophyte	Direct impacts from Lacuna grazing alone small. Field experiment simulating grazing damage found grazing can indirectly lead to larger losses during large wave events.	kelp AND ("mechanical damage" OR damage)
MC			Mechanical damage	Krumhansl and Scheibling. 2011. Spatial and temporal variation in grazing damage by the gastropod Lacuna vincta in Nova Scotian kelp beds. Aquatic Biology. 13:163-173.	Negative	Broader coast	Nova Scotia	Observational / Experimental	Non-floating	Laminaria digitata	Adult sporophyte	Direct impacts from Lacuna grazing alone small. Field experiment simulating grazing damage found grazing can indirectly lead to larger losses during large wave events.	kelp AND ("mechanical damage" OR damage)
MC			Mechanical damage	Rothäusler et al. 2018. High acclimation potential in floating, Macrocystis pyrifera to abioitic conditions even under grazing pressure - a field study. Phycological Society of America. 54: 368-379.	Negative	Broader coast	Chile	Experimental	Floating	Macrocystis pyrifera	Adult sporophyte	In situ epxeriment showing reduced Macrocystis growth in the face of common amphipod grazer irrespective of site specific differences in abiotic conditions.	kelp AND ("mechanical damage" OR damage)
MC			Mechanical damage	Poore et al. 2014. Major consequences of minor damage: impacts of small grazers on fast-growing kelps. Oecologia. 174: 789-801.	Neutral	Broader coast	Chile	Observational / Experimental	Floating	Macrocystis pyrifera	Adult sporophyte		kelp AND ("mechanical damage" OR damage)
MC			Mechanical damage	Poore et al. 2014. Major consequences of minor damage: impacts of small grazers on fast-growing kelps. Oecologia. 174: 789-801.	Negative	Broader coast	Chile	Observational / Experimental	Non-floating	Lessonia spicata	Adult sporophyte		kelp AND ("mechanical damage" OR damage)
MC			Mechanical damage	O'Brien and Scheibling. 2016. Nipped in the bud: mesograzer feeding preference contributes to kelp decline. Ecology. 97:7, 1873-1886.	Negative	Broader coast	Nova Scotia	Observational / Experimental	Non-floating	Sacharina latissima	Adult sporophyte		kelp AND ("mechanical damage" OR damage)
MC			Mechanical damage	Hereward et al. 2018. Seasonal variability in the population structure of a habitat-forming kep and a conspicuous gastropod grazer: Do blue-raye limpets (Patella pellucida) exert top-down pressure on Laminaria digitata populations? Journal of Experimental Marie Biology and Ecology. 506: 171-181./	Neutral	Broader coast	UK	Observational	Non-floating	Laminaria digitata	Adult sporophyte		kelp AND ("mechanical damage" OR damage)
JH			Mechanical damage	Takami H, Kawamura T, Won N-I, Muraoka D, Hayakawa J, Onitsuka T. 2017. Effects of macroalgal expansion triggered by the 2011 earthquake and tsunami on recruitment density of juvenile abalone Haliotis discus hannai at Oshika Peninsula, northeastern Japan. Fisheries Oceanography 26:141–154.	Negative	Broader coast	New Zealand	Observational	Non-floating	Eisenia bicyclis	Adult sporophyte	Earthquake caused widespread urchin mortality which allowed kelp to colonize a previously barren area dominated by CCA (which then led to reduced recruitment of abalone because the CCA was their nursery. What a cool study!!)	kelp AND benthic AND sediment* AND marine NOT tropic*
JH			Mechanical damage	Rothäusler E, Gómez I, Hinojosa IA, Karsten U, Tala F, Thiel M. 2009. Effect of Temperature and Grazing on Growth and Reproduction of Floating Macrocystis Spp. (phaeophyceae) Along a Latitudinal Gradient1. Journal of Phycology 45:547–559.	Negative	Broader coast	Chile	Experimental	Floating	Macrocystis pyrifera	Adult sporophyte	At moderate temperatures (15 C–20 C), algal survival depended on the presence of associated grazers. In the absence of grazers, algal rafts gained in biomass while grazing caused considerable losses of algal biomass.	(nutrient* OR temperature) AND (kelp OR Laminariales)
JH			Mechanical damage	Vásquez JA, Vega JMA, Buschmann AH. 2006. Long Term Variability in the Structure of Kelp Communities in Northern Chile and the 1997–98 ENSO. Journal of Applied Phycology 18:505–519.	Negative	Broader coast	Chile	Observational	Floating	macrocystis		Warm ENSO triggered decrease in stars and increase in urchins, led to urchin barren	(nutrient* OR temperature) AND (kelp OR Laminariales)
JH			Mechanical damage	Reeves SE, Kriegisch N, Johnson CR, Ling SD. 2018. Reduced resistance to sediment-trapping turfs with decline of native kelp and establishment of an exotic kelp. Oecologia 188:1239–1251.	Negative	Broader coast	Australia	Experimental	Non-floating	Ecklonia radiata	Adult sporophyte	A natural experiment (608 days) identified that ongoing sea urchin (Heliocidaris erythrogramma) grazing led to native kelp bed decline, facilitating turf dominance	(invasive OR reintroduc* OR fisher* OR fishing) AND algal competition NOT coral NOT tropic*
JH			Mechanical damage	Perreault M-C, Borgeaud IA, Gaymer CF. 2014. Impact of grazing by the sea urchin Tetrapygus niger on the kelp Lessonia trabeculata in Northern Chile. Journal of Experimental Marine Biology and Ecology 453:22–27.	Negative	Broader coast	Chile	Experimental	Non-floating	Lessonia trabeculata	Embryonic sporophyte / Adult sporophyte	Lessonia trabeculata seems unable to defend itself against the impact of intensive grazing by sea urchins, whichmay be the primary source ofmortality of recruits and juveniles of L. trabeculata. However, T. niger's impact on adult plants is limited and sharedwith other herbivores that graze the fronds, such as fishes and spider crabs	((invasive OR reintroduc* OR fisher* OR fishing) AND grazing AND marine NOT coral NOT tropic*)
JH			Mechanical damage	Sumi C, Scheibling R. 2005. Role of grazing by sea urchins Strongylocentrotus droebachiensis in regulating the invasive alga Codium fragile ssp. tomentosoides in Nova Scotia. Marine Ecology Progress Series 292:203–212.	Negative	Broader coast	Nova Scotia	Experimental	Non-floating	Laminaria longicruris	Adult sporophyte	These experimental results indicate that urchins prefer kelp but will consume Codium when other algal foods are not available. We predict that urchin aggregations encountering mixed stands of kelp and Codium will initially graze the kelp and turf algae, creating patches of Codium that ultimately will be consumed as well.	((invasive OR reintroduc* OR fisher* OR fishing) AND grazing AND marine NOT coral NOT tropic*)
JH			Mechanical damage	Ruz CS, Muth AF, Tala F, Pérez-Matus A. 2018. The herbivorous fish, Aplodactylus punctatus, as a potential facilitator of dispersal of kelp, Lessonia trabeculata, in Chile. Journal of Experimental Marine Biology and Ecology 500:112–119.	Positive	Broader coast	Chile	Observational	Non-floating	Lessonia trabeculata	Adult sporophyte	Juvenile A. punctatus feed on epifaunal species within the kelp, reducing grazer load and in turn generating a potential positive indirect effect on the kelp. Adult herbivorous fish consume kelp tissue as sustenance; when this kelp tissue is reproductive, digestion reduces epiphytic algal densities on the sori. Zoospores were found to remain viable after digestion, and microscopic sporophytes wer…	kelp AND epiphyt*
JH			Mechanical damage	Thornber CS, Kinlan BP, Graham MH, Stachowicz JJ. 2004. Population ecology of the invasive kelp Undaria pinnatifida in California: environmental and biological controls on demography. Marine Ecology Progress Series 268:69–80.	Negative	Broader coast	California	Observational	Non-floating	Undaria pinnatifida	Adult sporophyte	Grazing by herbivores, predominately the native kelp crab Pugettia producta, effectively prevented nearly all individuals in the second cohort from reaching reproductive maturity	(nutrient* OR temperature) AND (kelp OR Laminariales)
JH			Mechanical damage	Dotsu K, Nomura H, Ohta M, Iwakura Y. 1999. Factors causing formation of Laminaria religiosa bed on coralline flats along the southwest coast of Hokkaido. Nippon Suisan Gakkaishi 65:216–222. Japan Soc Sci Fisheries Sci, Tokyo.	Negative	Broader coast	Japan	Observational	Non-floating	Laminaria religiosa	Adult sporophyte	It is concluded that sea urchin density on mounds remains low when zoospores of the kelp are released and thus seasonally reduced grazing pressure by sea urchins on young sporophytes allows kelp beds to persist in the Sakazuki area.	(nutrient* OR temperature) AND (kelp OR Laminariales)
JH			Mechanical damage	Tegner M, Dayton P. 1991. Sea urchins, El Ninos, and the long term stability of Southern California kelp forest communities. Marine Ecology Progress Series 77:49–63.	Negative	Broader coast	California	Observational	Floating	Macrocystis pyrifera	Adult sporophyte	Damage from amphipods triggered and urchin behavior switch that resulted in an urchin barren	(nutrient* OR temperature) AND (kelp OR Laminariales)
MC			Mechanical damage	Scheibling, R.E., A.W. Hennigar and T. Balch. 1999. Destructive grazing, epiphytism, and disease: the dynamics of sea urchin - kelp interactions in Nova Scotia. Canadian Journal of Fisheries and Aquatic Sciences. 56(12): pg. 2300.	Negative	Broader coast	Nova Scotia	Observational	Non-floating	Laminaria longicruris	Adult sporophyte	Urchin fronts created barrens.	kelp AND epiphyt*
SS			Mechanical damage	Williams et al. 2020 Depth, nutrients and urchins explain variability in Ecklonia radiata (Laminariales) distribution and cover across ten degrees of latitude. Aquatic Botany 166: 103274	Negative	Broader coast	Australia	Observational	Non-floating	Ecklonia radiata	Adult sporophyte	Urchins negatively associated with kelp	(nutrient* OR temperature) AND (kelp OR Laminariales)
SS			Mechanical damage	Traiger. 2019. Effects of elevated temperature and sedimentation on grazing rates of the green sea urchin: implications for kelp forests exposed to increased sedimentation with climate change. Helgoland Marine Research.	Neutral	Broader coast	Alaska	Experimental	Non-floating	Saccharina latissima	Adult sporophyte	Grazing by green urchins on S. latissima decreased with sedimentation but was unaffected by temperature	(nutrient* OR temperature) AND (kelp OR Laminariales)
SS			Mechanical damage	Traiger. 2019. Effects of elevated temperature and sedimentation on grazing rates of the green sea urchin: implications for kelp forests exposed to increased sedimentation with climate change. Helgoland Marine Research.	Negative	Broader coast	Alaska	Experimental	Non-floating	Saccharina latissima	Adult sporophyte	Grazing by green urchins on S. latissima decreased with sedimentation but was unaffected by temperature	(nutrient* OR temperature) AND (kelp OR Laminariales)
SS			Mechanical damage	Bonaviri et al 2017. Warmer temperatures reduce the influence of an important keystone predator. Journal of Animal Ecology. 86(3): 490-500/	Negative	Broader coast	Channel Islands	Observational	Non-floating	Total kelp	Adult sporophyte	Increased temperature led to decreased Pycnopodia, increased urchins and decreased kelp abundance	(nutrient* OR temperature) AND (kelp OR Laminariales)
SS			Mechanical damage	Bonaviri et al 2017. Warmer temperatures reduce the influence of an important keystone predator. Journal of Animal Ecology. 86(3): 490-500/	Negative	Broader coast	Channel Islands	Observational	Floating	Total kelp	Adult sporophyte	Increased temperature led to decreased Pycnopodia, increased urchins and decreased kelp abundance	(nutrient* OR temperature) AND (kelp OR Laminariales)
SS			Mechanical damage	Pfister and BetcherPfister, Catherine A., and Samuel P Betcher. 2018. “Climate Drivers and Animal Host Use Determine Kelp Performance over Decadal Scales in the Kelp Pleurophycus Gardneri (Laminariales, Phaeophyceae) - Pfister - 2018 - Journal of Phycology - Wiley Online Library.” Journal of Phycology 54 (1): 1–11.	Negative	Broader coast	Tatoosh Island, WA	Observational	Non-floating	Pleurophycus gardneri	Adult sporophyte	Increased mortality associated with high abundance of burrowing amphibods	(nutrient* OR temperature) AND (kelp OR Laminariales)
TT	Nutrients		Mechanical damage	TEGNER, MJ; DAYTON, PK; EDWARDS, PB; RISER, KL; CHADWICK, DB; DEAN, TA; DEYSHER, L. 1995. EFFECTS OF A LARGE SEWAGE SPILL ON A KELP FOREST COMMUNITY - CATASTROPHE OR DISTURBANCE. Marine Environmental Research 40(2): 181-224	Positive	Broader coast	California	Observational		macrocystis		Surface ammonium concentrations within 1 km of the break were at potentially toxic levels, and light levels were reduced enough to have inhibited kelp germination and growth.	nutrient* and "mechanical damage" and kelp
TT	Nutrients		Mechanical damage	Ruesink, Jennifer L. 2016. “Epiphyte Load and Seagrass Performance Are Decoupled in an Estuary with Low Eutrophication Risk.” Journal of Experimental Marine Biology and Ecology 481 (August): 1–8. https://doi.org/10.1016/j.jembe.2016.03.022.	Positive	Broader coast	Washington outer coast	experimental		Zostera ssp		At current epiphyte loads in the Willapa Bay, intertidal Z. marina tolerates seasonally-abundant epiphytes coinciding with rapid leaf emergence, thus producing fresh leaves where microalgal competition cannot be detected	nutrient* and "mechanical damage" and kelp
NN	Vessel traffic		Mechanical damage	Eriksson BK, Sandstrom A, Isaeus M, Schreiber H, and Karas P. 2004. Effects of boating activities on aquatic vegetation in the Stockholm archipelago, Baltic Sea. Estuarine Coastal and Shelf Science. 61(2):339-349. doi:10.1016/j.ecss.2004.05.009.	Positive	Broader Coast	Baltic Sea	Observational				Limited evidence that mechanical damage could have prevented pondweed and other plants from growing in marinas; not directly measured.	("vessel traffic" OR "boat traffic" OR "ship* traffic") AND ("mechanical damage" OR damage) // ("vessel traffic" OR "boat traffic" OR "ship* traffic") AND kelp	("vessel traffic" OR "boat traffic" OR "ship* traffic") AND ("mechanical damage" OR damage) // ("vessel traffic" OR "boat traffic" OR "ship* traffic") AND kelp
MC			Mechanical damage	Castorani et al. 2018. Loss of foundation species: disturbance frequency outweighs severity in structuring kelp forest communities. Ecology, 99(11):2442-2454.	Negative	Broader coast	S. California	Experimental	Floating	Macrocystis pyrifera	Adult sporophyte	Field experiment investigating the role of wave disturbance frequency vs. severity on giant kelp. More frequent disturbances led to greater kelp losses than less frequent but more severe storm disturbance. Regardless of severity or frequency, storm disturbance negatively impacts Macrocystis biomass and abundance.	kelp AND ("mechanical damage" OR damage OR graz* OR herb* OR defoliat*)
MC			Mechanical damage	Burnett and Koehl. 2018. Knots and tangles weaken kelp fronds while increasing drag forces and epifauna on the kelp. Journal of Experimental Marine Biology and Ecology, 508:13-20.	Negative	Broader coast	N. California	Experimental / Observational	Floating	Egregia menziesii	Adult sporophyte	Lab experiment found that knotted kelp blades are more susceptibale to breakage from hydrodynamic forces. Field observatoins confirmed that knotted and tangled E. menziesii broke more often than non-tangled or knotted kelp.	kelp AND ("mechanical damage" OR damage OR graz* OR herb* OR defoliat*)
MC			Mechanical damage	Burnett and Koehl. 2020. Thallus puning does not enhance survival or growth of wave-swept kelp. Marine Biology. 167:52.	Negative	Broader coast	N. California	Observational	Floating	Egregia menziesii	Adult sporophyte	Broken thallus' positiely correlated with grazer abundance. Heavily broken or "pruned" kelp showed lower growth rates than moderately pruned individuals. Heavily pruned individuals also had lower long-term survival in the face of winter storms.	kelp AND ("mechanical damage" OR damage OR graz* OR herb* OR defoliat*)
MC			Mechanical damage	Herbivory positively correlated with frond breakage. Heavy pruning, regardless of kelp size, lead to reduced growth rates, regardless of kelp size. This held true for all seasons except autumn. Heavy breaking also lead to reduced survival during winter storms.	Positive	Broader coast	N. California	Experimental	Floating	Egregia menziesii	Adult sporophyte	Damage to rachis resulted in kelp growing wider rachis.	kelp AND ("mechanical damage" OR damage)
MC			Mechanical damage	Levitt et al. 2002. The effects of kelp harvesting on its regrowth and the understorey benthic community at Danger Point, South Afric, and a new moethod of harvesting kelp fronds. S. African Journal of Marine Science. 24:71-85.	Negative	Broader coast	South Africa	Experimental	Non-floating	Ecklonia radiata	Adult sporophyte	Harvesting at 10 cm from blade base significnatly reduced regrowth rates. Almost no regrowth harvesting 2 cm from base. Do note that kelp tends to bounce back from unsustainable harvest after ~2 yrs.	kelp AND ("mechanical damage" OR damage)
MC			Mechanical damage	Utter and Denny. 1996. Wave-induced forces on the giant kelp Macrocystis pyrifera (Agardh): field test of a computational model. Journal of Experimental Biology. 199:2645-2654.	Negative	Broader coast	California	Modeling	Floating	Macrocystis pyrifera	Adult sporophyte	Modeling predicts lower mortality from waves than is observed in the field. Suggests that other conditions (entanglement, holdfast damage, grazing) in combo with storms and waves lead to mortality.	kelp AND ("mechanical damage" OR damage)
MC			Mechanical damage	Filbee-Dexter and Scheibling. 2012. Hurrican-mediated defoliation of kelp beds and pulsed delivery of kelp detritus to offshore sedimentary habitats. Marine Ecology Progress Series. 455:51-64.	Negative	Broader coast	Nova Scotia	Observational	Non-floating	Saccharina latissima	Adult sporophyte	Field surveys conducted before and after Hurricane Earl found large scale losses to understory kelp cover.	kelp AND ("mechanical damage" OR damage)
MC			Mechanical damage	Filbee-Dexter and Scheibling. 2012. Hurrican-mediated defoliation of kelp beds and pulsed delivery of kelp detritus to offshore sedimentary habitats. Marine Ecology Progress Series. 455:51-64.	Negative	Broader coast	Nova Scotia	Observational	Non-floating	Laminaria digitata	Adult sporophyte	Field surveys conducted before and after Hurricane Earl found large scale losses to understory kelp cover.	kelp AND ("mechanical damage" OR damage)
MC			Mechanical damage	Filbee-Dexter and Scheibling. 2012. Hurrican-mediated defoliation of kelp beds and pulsed delivery of kelp detritus to offshore sedimentary habitats. Marine Ecology Progress Series. 455:51-64.	Negative	Broader coast	Nova Scotia	Observational	Non-floating	Agarum clathratum	Adult sporophyte	Field surveys conducted before and after Hurricane Earl found large scale losses to understory kelp cover.	kelp AND ("mechanical damage" OR damage)
MC			Mechanical damage	Filbee-Dexter and Scheibling. 2012. Hurrican-mediated defoliation of kelp beds and pulsed delivery of kelp detritus to offshore sedimentary habitats. Marine Ecology Progress Series. 455:51-64.	Negative	Broader coast	Nova Scotia	Observational	Non-floating	Alaria esculenta	Adult sporophyte	Field surveys conducted before and after Hurricane Earl found large scale losses to understory kelp cover.	kelp AND ("mechanical damage" OR damage)
MC			Mechanical damage	Bettignies et al. 2012. Wounded kelps: patterns and susceptibility to breakage. Aquatic Biology. 17: 223-233.	Negative	Broader coast	W. Australia	Observational / Experimental	Non-floating				kelp AND ("mechanical damage" OR damage)
MC			Mechanical damage	Poore et al. 2018. Nest Building by a small mesograzer limits blade size of the giant kelp Macrocystis pyrifera. Marine Biology. 165:184.	Negative	Broader coast	New Zealand	Observational	Floating	Macrocystis pyrifera	Adult sporophyte		kelp AND ("mechanical damage" OR damage)
MC			Mechanical damage	DeWreede et al. 1992. Wounding, healing and survivorship in three kelp species. Marine Ecology Progress Series. 82: 259-266.	Neutral	Broader coast	Barkeley Sound, B.C.	Experimental	Non-floating	Pterygophora californica	Adult sporophyte	Neither razor cuts nor file cuts greater than the CFL significantly decreased the survivorship for P californica	kelp AND mechanical damage AND ("Salish Sea" OR "Puget Sound" OR "Strait of Georgia" OR "San Juan Islands" OR "Gulf Islands" OR "Vancouver Island" OR "Washington" OR "British Columbia")
MC			Mechanical damage	DeWreede et al. 1992. Wounding, healing and survivorship in three kelp species. Marine Ecology Progress Series. 82: 259-266.	Neutral	Broader coast	Barkeley Sound, B.C.	Experimental	Non-floating	Eisenia arborea	Adult sporophyte		kelp AND mechanical damage AND ("Salish Sea" OR "Puget Sound" OR "Strait of Georgia" OR "San Juan Islands" OR "Gulf Islands" OR "Vancouver Island" OR "Washington" OR "British Columbia")
MC			Mechanical damage	DeWreede et al. 1992. Wounding, healing and survivorship in three kelp species. Marine Ecology Progress Series. 82: 259-266.	Negative	Broader coast	Barkeley Sound, B.C.	Experimental	Non-floating	Laminaria setchellii	Adult sporophyte	L. setchellii had a significantly lower survivorship when cut by a triangular file but not when cut by a razor	kelp AND mechanical damage AND ("Salish Sea" OR "Puget Sound" OR "Strait of Georgia" OR "San Juan Islands" OR "Gulf Islands" OR "Vancouver Island" OR "Washington" OR "British Columbia")
JH			Mechanical damage	O’Brien JM, Krumhansl KA, Scheibling RE. 2013. Invasive bryozoan alters interaction between a native grazer and its algal food. Journal of the Marine Biological Association of the United Kingdom 93:1393–1400. Cambridge University Press.	Negative	Broader coast	Nova Scotia	Experimental	Non-floating	Saccharina latissima	Adult sporophyte	By concentrating grazing damage on non-encrusted areas of blades, L. vincta may act synergistically with M. membranacea to increase the likelihood of blade breakage and canopy loss.	kelp AND epiphyt*
SS			Nutrients	Williams et al. 2020 Depth, nutrients and urchins explain variability in Ecklonia radiata (Laminariales) distribution and cover across ten degrees of latitude. Aquatic Botany 166: 103274	Positive	Broader coast	Australia	Observational	Non-floating	Ecklonia radiata	Adult sporophyte	Nitrogen positively impacted kelp cover	(nutrient* OR temperature) AND (kelp OR Laminariales)
JH	Climate change	Water movement/Depth/Local terrestrial input	Nutrients	Khangaonkar, T., Nugraha, A., Xu, W., & Balaguru, K. (2019). Salish Sea Response to Global Climate Change, Sea Level Rise, and Future Nutrient Loads. Journal of Geophysical Research: Oceans, 124(6), 3876–3904. https://doi.org/10.1029/2018JC014670	Positive	Salish Sea		Modeling				Downscaled NCR Community Earth System model	"climate change" AND nutrient* AND ("Salish Sea" OR "Puget Sound" OR "Strait of Georgia" OR "San Juan Islands" OR "Gulf Islands" OR "Vancouver Island" OR "Washington" OR "British Columbia")
JH	Climate change	Water movement/Depth/Local terrestrial input	Nutrients	Riche, O., Johannessen, S. C., & Macdonald, R. W. (2014). Why timing matters in a coastal sea: Trends, variability and tipping points in the Strait of Georgia, Canada. Journal of Marine Systems, 131, 36–53. https://doi.org/10.1016/j.jmarsys.2013.11.003	Neutral	Salish Sea	Strait of Georgia	Observational / Review					"climate change" AND nutrient* AND ("Salish Sea" OR "Puget Sound" OR "Strait of Georgia" OR "San Juan Islands" OR "Gulf Islands" OR "Vancouver Island" OR "Washington" OR "British Columbia")
JH	Climate change	Water movement/Depth/Local terrestrial input	Nutrients	Law CS, Rickard GJ, Mikaloff-Fletcher SE, Pinkerton MH, Behrens E, Chiswell SM, Currie K. 2018. Climate change projections for the surface ocean around New Zealand. New Zealand Journal of Marine and Freshwater Research 52:309–335. Taylor & Francis.	Negative	Broader coast		Modeling				Decrease nutrients due to reduced deep-water mixing/upwelling	("climate change" AND nutrient* AND marine NOT tropical NOT coral) categories: oceanography
JH	Climate change	Water movement/Depth/Local terrestrial input	Nutrients	A. Capotondi, M.A. Alexander, N.A. Bond, E.N. Curchitser, J.D. ScottEnhanced upper ocean stratification with climate change in the CMIP3 modelsJournal of Geophysical Research – Oceans, 117 (2012), p. C0403110.01029/02011jc007409	Negative	Broader coast		Modeling				Decrease surface nutrients due to increased stratification w/ climate change in open ocean	("climate change" AND nutrient* AND marine NOT tropical NOT coral) categories: oceanography
JH	Climate change	Water movement/Depth/Local terrestrial input	Nutrients	Holt J et al. 2016. Potential impacts of climate change on the primary production of regional seas: A comparative analysis of five European seas. Progress in Oceanography 140:91–115.	Negative	Broader coast	Black Sea	Modeling				Reduced nutrient transport from NW shelf w/ CC	("climate change" AND nutrient* AND marine NOT tropical NOT coral) categories: oceanography
JH	Climate change	Water movement/Depth/Local terrestrial input	Nutrients	Holt J et al. 2016. Potential impacts of climate change on the primary production of regional seas: A comparative analysis of five European seas. Progress in Oceanography 140:91–115.	Negative	Broader coast	Berrents Sea	Modeling				Reduced inflow of Atlantic nutrients to coastal region w/ CC	("climate change" AND nutrient* AND marine NOT tropical NOT coral) categories: oceanography
JH	Climate change	Water movement/Depth/Local terrestrial input	Nutrients	Holt J et al. 2016. Potential impacts of climate change on the primary production of regional seas: A comparative analysis of five European seas. Progress in Oceanography 140:91–115.	Negative	Broader coast	North Sea	Modeling				Reduced oceanic nutrient input; increased seasonal stratification	("climate change" AND nutrient* AND marine NOT tropical NOT coral) categories: oceanography
JH	Climate change	Water movement/Depth/Local terrestrial input	Nutrients	Holt J et al. 2016. Potential impacts of climate change on the primary production of regional seas: A comparative analysis of five European seas. Progress in Oceanography 140:91–115.	Negative	Broader coast	Celtic Seas	Modeling				Reduced oceanic nutrient input; increased seasonal stratification	("climate change" AND nutrient* AND marine NOT tropical NOT coral) categories: oceanography
JH	Climate change	Water movement/Depth/Local terrestrial input	Nutrients	Cossellu M, Nordberg K. 2010. Recent environmental changes and filamentous algal mats in shallow bays on the Swedish west coast — A result of climate change? Journal of Sea Research 63:202–212.	Positive	Broader coast	Sweden	Observational				Increased winter temperatures led to higher nutrient storage in sediments and turnover of organic matter	("climate change" AND nutrient* AND marine NOT tropical NOT coral) categories: oceanography
JH	Climate change	Water movement/Depth/Local terrestrial input	Nutrients	Nakamura Y, Oka A. 2019. CMIP5 model analysis of future changes in ocean net primary production focusing on differences among individual oceans and models. Journal of Oceanography 75:441–462.	Negative	Broader coast		Modeling				Increased stratification due to warming -> less surface nutrients	("climate change" AND nutrient* AND marine NOT tropical NOT coral) categories: oceanography
JH	Climate change	Water movement/Depth/Local terrestrial input	Nutrients	Kamykowski D, Zentara S-J. 2005. Changes in world ocean nitrate availability through the 20th century. Deep Sea Research Part I: Oceanographic Research Papers 52:1719–1744.	Negative	Broader coast		Observational				Increased stratification due to warming -> less surface nutrients	("climate change" AND nutrient* AND marine NOT tropical NOT coral) categories: oceanography
KA	Shoreline development		Nutrients	Blake, R.E., Duffy, J.E. & Richardson, J.P. Patterns of seagrass community response to local shoreline development. Estuaries and Coasts 37, 1549–1561 (2014). https://doi.org/10.1007/s12237-014-9784-7	Neutral	Broader coast	Chesapeake Bay	Observational				Nutrients measured within leaves of seagrass	"shoreline development" AND "nutrients"
KA	Shoreline development		Nutrients	Bertness, M. D., Ewanchuk, P. J., & Silliman, B. R. (2002). Anthropogenic modification of New England salt marsh landscapes. Proceedings of the National Academy of Sciences, 99(3), 1395-1398.	Positive	Broader coast	Naragansett Bay, RI	Observational				Variation in shoreline development among our study sites explained 50% of the variation in nitrogen availability (Fig. 2B).	Reference within Blake et al. 2014 found using ("shoreline development" AND "nutrients")
KA	Shoreline development		Nutrients	Silliman, B. R., & Bertness, M. D. (2004). Shoreline development drives invasion of Phragmites australis and the loss of plant diversity on New England salt marshes. Conservation Biology, 18(5), 1424-1434.	Positive	Broader coast	Naragansett Bay, RI	Observational				Shoreline development was also significantly correlated with reduced soil salinities and increased nitrogen availability	"shoreline development" AND "nitrogen"
KA	Shoreline development		Nutrients	Morgan, P. A., & Adams, M. D. (2017). Tidal marshes in the Saco River Estuary, Maine: a study of plant diversity and possible effects of shoreline development. Rhodora, 119(980), 304-331.	Neutral	Broader coast	Saco River Estuary, ME	Observational				we did not see a correlation between nitrogen levels in marsh sediments and the extent of development along the shoreline.	"shoreline development" AND "salinity"
KA	Shoreline development		Nutrients	Noe, Z., Jackson, J., Hutchens, J.J. et al. Effects of Shoreline Development on Composition and Physical Structure of Plants in a South Carolina High Marsh. Estuaries and Coasts 37, 56–66 (2014). https://doi.org/10.1007/s12237-013-9659-3	Neutral	Broader coast	Murrells Inlet, SC	Observational				Neither nitrogen content nor nitrogen storage was correlated significantly with slope or percent development (i.e., impervious cover, lawn cover, and total development). Nitrogen (NO3–N), phosphorus, potassium, and sodium were not significantly different among shoreline categories (Fig. 4) and were not significantly correlated with slope or percent development (i.e., impervious cover, lawn cover,…	"shoreline development" AND "salinity"
KA	Shoreline development		Nutrients	King, R.S., Deluca, W.V., Whigham, D.F. et al. Threshold effects of coastal urbanization onPhragmites australis (common reed) abundance and foliar nitrogen in Chesapeake Bay. Estuaries and Coasts: J ERF 30, 469–481 (2007). https://doi.org/10.1007/BF02819393	Positive	Broader coast	Chesapeake Bay	Observational				N concentrations in Phragmites leaves were related to watershed land use during both years (Fig. 3). Threshold relationships were observed in both years (differing thresholds of development in each year).	"shoreline development" AND "salinity"
KA	Shoreline development		Nutrients	Jordan, T.E., Weller, D.E. & Pelc, C.E. Effects of Local Watershed Land Use on Water Quality in Mid-Atlantic Coastal Bays and Subestuaries of the Chesapeake Bay. Estuaries and Coasts 41, 38–53 (2018). https://doi.org/10.1007/s12237-017-0303-5	Positive	Broader coast	Chesapeake Bay	Observational				During July–October, concentrations of total nitrogen (TN), dissolved ammonium, dissolved inorganic N (DIN), and chlorophyll a were positively correlated with the percentages of cropland and developed land in the local watersheds.	Referenced within Special Issue that was found in Prosser et al. 2018 when searching "shoreline armor*" AND "nutrients"
KA	Shoreline development	Impervious surface runoff	Nutrients	Short, F. T. and D. M. Burdick. 1996. Quantifying eelgrass habitat loss in relation to housing development and nitrogen loading in Waquoit Bay, Massachusetts. Estuaries 19(3):730-739.	Positive	Broader coast	Massachusetts	Observational				Increases in shoreline development from housing can increase local nutrient loading to the point of eutrophication (Short and Burdick 1996).	Reference within Williams and Thom 2001 (Williams GD, Thom RM (2001) Marine and estuarine shoreline modification issues. Washington Department of Fish and Wildlife. Accessed June 30, 2020: http://chapter.ser.org/northwest/files/2012/08/WDFW_marine_shoreline_white_paper.pdf)
JH	Shoreline development		Nutrients	Wang J, Beusen AHW, Liu X, Bouwman AF. 2020. Aquaculture Production is a Large, Spatially Concentrated Source of Nutrients in Chinese Freshwater and Coastal Seas. Environmental Science & Technology 54:1464–1474. American Chemical Society.	Positive	Broader coast	China	Observational				Aquaculture is huge contributor to nearshore nutrient increases	(logging OR agricultur* OR urban* OR dam* OR industr*) AND marine AND nutrient* NOT tropic* category: environmental sciences
JH	Upland development	Local terrestrial input	Nutrients	Wåhlström I, Höglund A, Almroth?Rosell E, MacKenzie BR, Gröger M, Eilola K, Plikshs M, Andersson HC. 2020. Combined climate change and nutrient load impacts on future habitats and eutrophication indicators in a eutrophic coastal sea. Limnology and Oceanography:lno.11446.	Positive	Broader coast	Baltic Sea	Modeling				Incresase nutrients from river runoff and atmospheric deposition	("climate change" AND nutrient* AND marine NOT tropical NOT coral) categories: oceanography
JH	Upland development	Local terrestrial input	Nutrients	Ludwig W, Dumont E, Meybeck M, Heussner S. 2009. River discharges of water and nutrients to the Mediterranean and Black Sea: Major drivers for ecosystem changes during past and future decades? Progress in Oceanography 80:199–217.	Positive	Broader coast	Black Sea	Observational				Increase nutrients in rivers due to development, gets transported to sea	("climate change" AND nutrient* AND marine NOT tropical NOT coral) categories: oceanography
JH	Upland development	Local terrestrial input	Nutrients	Frazer TK et al. 2006. Coastal Ocean Observatories Enable Biological Investigations in a Buoyant Plume. Pages 1–6 OCEANS 2006.	Positive	Broader coast	New Jersey	Observational				Hudson river plume full of anthro nutrients	("climate change" AND nutrient* AND marine NOT tropical NOT coral) categories: oceanography
JH	Upland development	Local terrestrial input	Nutrients	Dudley BD, Burge OR, Plew D, Zeldis J. 2020. Effects of agricultural and urban land cover on New Zealand’s estuarine water quality. New Zealand Journal of Marine and Freshwater Research 0:1–21. Taylor & Francis.	Positive	Broader coast	New Zealand	Observational				More agriculture and urbanization in watershed = more nutrients in nearshore	((logging OR agricultur* OR urban* OR dam* OR industr*) AND (turbid* OR "water clarity" OR "light availability") AND marine NOT tropic*)
JH	Upland development	Local terrestrial input	Nutrients	Amin O, Comoglio L, Spetter C, Duarte C, Asteasuain R, Freije RH, Marcovecchio J. 2011. Assessment of land influence on a high-latitude marine coastal system: Tierra del Fuego, southernmost Argentina. Environmental Monitoring and Assessment 175:63–73.	Positive	Broader coast	Patagonia, Argentina	Observational				Higher nitrites and phosphate concentrations near urban area	(logging OR agricultur* OR urban* OR dam* OR industr*) AND marine AND nutrient* NOT tropic* category: environmental sciences
JH	Upland development	Local terrestrial input	Nutrients	Boyes S, Elliott M. 2006. Organic matter and nutrient inputs to the Humber Estuary, England. Marine Pollution Bulletin 53:136–143.	Neutral	Broader coast	England	Observational				it is tentatively concluded that the estuary s organic balance is being maintained by anthropogenic inputs which appear to have replaced the natural organic inputs from landclaimed wetlands.	(logging OR agricultur* OR urban* OR dam* OR industr*) AND marine AND nutrient* NOT tropic* category: environmental sciences
JH	Upland development	Local terrestrial input	Nutrients	Canton M, Anschutz P, Coynel A, Polsenaere P, Auby I, Poirier D. 2012. Nutrient export to an Eastern Atlantic coastal zone: first modeling and nitrogen mass balance. Biogeochemistry 107:361–377.	Positive	Broader coast	France	Observational				Agriculture results in high export of nitrogen. Urban areas are variable, depending on quality of wastewater treatment	(logging OR agricultur* OR urban* OR dam* OR industr*) AND marine AND nutrient* NOT tropic* category: environmental sciences
JH	Upland development	Local terrestrial input	Nutrients	Garrido-P MC, Garz N, Sales-M D. 2002. Study of the autodepuration potential of a tidal ecosystem affected by urban sewage:9.	Positive	Broader coast	Spain	Observational				Sewage outfall associated with high levels of nutrients in nearshore	(logging OR agricultur* OR urban* OR dam* OR industr*) AND marine AND nutrient* NOT tropic* category: environmental sciences
JH	Upland development	Local terrestrial input	Nutrients	Handler NB, Paytan A, Higgins CP, Luthy RG, Boehm AB. 2006. Human development is linked to multiple water body impairments along the California coast. Estuaries and Coasts 29:860–870.	Positive	Broader coast	California	Observational				While the data indicated impairment by nutrient, microbial, and organic contaminants at both agricultural and urban sites, the percentage of agricultural land cover was the most robust indicator of impairment, showing significant correlations (p , 0.05) to FIB, nutrient, chl a, and SPFOS levels.	(logging OR agricultur* OR urban* OR dam* OR industr*) AND marine AND nutrient* NOT tropic* category: environmental sciences
JH	Upland development	Local terrestrial input	Nutrients	Kim T-W, Kim D, Baek SH, Kim YO. 2015. Human and riverine impacts on the dynamics of biogeochemical parameters in Kwangyang Bay, South Korea revealed by time-series data and multivariate statistics. Marine Pollution Bulletin 90:304–311.	Positive	Broader coast	South Korea	Observational				Agriculture, industry, atmospheric deposition -> higher phosphate and nitrate in bay	(logging OR agricultur* OR urban* OR dam* OR industr*) AND marine AND nutrient* NOT tropic* category: environmental sciences
JH	Upland development	Local terrestrial input	Nutrients	Lalonde BA, Ernst W. 2012. Analysis of Benthic Invertebrate Communities as a Function of Distance from Two Fish-Processing Plant Effluent Discharges in New Brunswick, Canada. Archives of Environmental Contamination and Toxicology 63:45–53.	Positive	Broader coast	New Brunswick, Canada	Observational				Increased ammonia and sulphide concentrations in sediment detected near fish-processing plant outfalls	(logging OR agricultur* OR urban* OR dam* OR industr*) AND marine AND nutrient* NOT tropic* category: environmental sciences
JH	Upland development	Local terrestrial input	Nutrients	Lambert MS, Ozbay G, Richards GP. 2009. Seawater and Shellfish (Geukensia demissa) Quality Along the Western Coast of Assateague Island National Seashore, Maryland: An Area Impacted by Feral Horses and Agricultural Runoff. Archives of Environmental Contamination and Toxicology 57:405–415.	Positive	Broader coast	East coast, US	Observational				Approximately 150 feral horses (Equus caballus) are located on ASIS and, combined with agricultural runoff from animals and croplands, local wildlife, and anthropogenic inputs, contribute to nutrient loads affecting water and shellfish quality.	(logging OR agricultur* OR urban* OR dam* OR industr*) AND marine AND nutrient* NOT tropic* category: environmental sciences
JH	Upland development	Local terrestrial input	Nutrients	Pérez CA, DeGrandpre MD, Lagos NA, Saldías GS, Cascales E-K, Vargas CA. 2015. Influence of climate and land use in carbon biogeochemistry in lower reaches of rivers in central southern Chile: Implications for the carbonate system in river-influenced rocky shore environments. Journal of Geophysical Research: Biogeosciences 120:673–692.	Positive	Broader coast	Central Chile	Observational				The highest concentrations were observed in the Maipo basin, which presents the highest percentage of urban-industrial activities. Nutrients and carbon contributions, in most cases, were lowest in the southern Valdivia basin, which has the least human intervention and a greater percentage of vegetation.	(logging OR agricultur* OR urban* OR dam* OR industr*) AND marine AND nutrient* NOT tropic* category: environmental sciences
JH	Upland development	Local terrestrial input	Nutrients	Taylor DI, Oviatt CA, Giblin AE, Tucker J, Diaz RJ, Keay K. 2020. Wastewater input reductions reverse historic hypereutrophication of Boston Harbor, USA. Ambio 49:187–196.	Positive	Broader coast	US East coast	Observational				High nutrient runoff into Boston Harbor, vastly improved by upgrades to wastewater treatment, but still some anthropogenic input	(logging OR agricultur* OR urban* OR dam* OR industr*) AND marine AND nutrient* NOT tropic* category: environmental sciences
JH	Upland development	Local terrestrial input	Nutrients	Trebitz AS, Nestlerode JA, Herlihy AT. 2019. USA-scale patterns in wetland water quality as determined from the 2011 National Wetland Condition Assessment. Environmental Monitoring and Assessment 191:266.	Positive	Broader coast	US	Observational				Associations of TN, TP, and CHLA to percent agriculture or natural land were stronger for the watershed scale than for smaller concentric buffer scales, suggesting that wetlands are influenced by landuse some distance away.	(logging OR agricultur* OR urban* OR dam* OR industr*) AND marine AND nutrient* NOT tropic* category: environmental sciences
JH	Upland development	Local terrestrial input	Nutrients	Wang Z-H, Guo X, Zhang K, Lu X-X. 2017. Environmental changes in Jiaozhou Bay of northern China during the past 90years using metals and biogenic elements in sediments. Journal of Environmental Sciences 53:301–312.	Positive	Broader coast	Northern China	Observational				The vertical profiles of biogenic elements and metals in the sediment core suggest that the most significant environmental changes occurred since the 1990s, and three stages could be defined: (1) before 1950, characterized by low concentrations of biogenic elements and metals; (2) between 1950 and 1990, displaying an obvious increase of Hg and a slow increase of biogenic elements; (3) after 1990,…	(logging OR agricultur* OR urban* OR dam* OR industr*) AND marine AND nutrient* NOT tropic* category: environmental sciences
JH	Upland development	Local terrestrial input	Nutrients	Weckström K. 2006. Assessing Recent Eutrophication in Coastal Waters of the Gulf of Finland (Baltic Sea) using Subfossil Diatoms. Journal of Paleolimnology 35:571–592.	Positive	Broader coast	Finland	Observational				Diatom cores to infer past nutrient levels - found increases that matched increases in population/urbanization in the area	(logging OR agricultur* OR urban* OR dam* OR industr*) AND marine AND nutrient* NOT tropic* category: environmental sciences
JH	Upland development	Local terrestrial input	Nutrients	Matsunaga K, Kawaguchi T, Suzuki Y, Nigi G. 1999. The role of terrestrial humic substances on the shift of kelp community to crustose coralline algae community of the southern Hokkaido Island in the Japan Sea. Journal of Experimental Marine Biology and Ecology 241:193–205.	Negative	Broader coast	Japan	Observational				Less transport of iron from forest humic substances when logging and urbanization
JH	Upland development	Local terrestrial input	Nutrients	Gorman D, Russell BD, Connell SD. 2009. Land-to-sea connectivity: linking human-derived terrestrial subsidies to subtidal habitat change on open rocky coasts. Ecological Applications 19:1114–1126.	Positive	Broader coast	South Australia	Observational				Compared to natural catchments, subsidies of DIN were on average 8–407 times greater in urban catchments, and 1–63 times greater in agricultural catchments. Urban derived nitrogen was attributed to the release of sewage effluent	(logging OR agricultur* OR urban* OR dam* OR industr*) AND marine AND nutrient* NOT tropic* category: environmental sciences
NN	Vessel traffic	Water movement	Nutrients	Lindholm T, Svartstrom M, Spoof L, and Meriluoto J. 2001. Effects of ship traffic on archipelago waters off the Langnas harbour in Aland, SW Finland. Hydrobiologia 444(1-3):217-225. doi:10.1023/A:1017518131889.	Neutral	Broader Coast	Finland	Observational				Large ships basically cause artificial upwellings, especially in areas outside of the harbor where they turn. This could increase nutrients/eutrophication, but no evidence of increase in Cyanobacteria toxins.	Turned up in results for a different search: ("vessel traffic" OR "boat traffic" OR "ship* traffic") AND (turbid* OR "water clarity" OR light availab*)
SS			Nutrients	Chu et al 2020. Nutrient enrichment regulates the growth and physiological responses of Saccharina japonica to ocean acidification	Positive	Broader coast	China	Experimental	Non-floating	Saccharina japonica	Adult sporophyte	Increased nutrients completely mitigated negative effects of increased pCO2	search terms: "nutrient* AND (kelp or Laminariales)
SS			Nutrients	Hamilton et al. Remote sensing: generation of long-term kelp bed data sets for evaluation of impacts of climatic variation	Negative	Broader coast	Oregon	Observational	Floating	Nereocystis luetkeana	Adult sporophyte	Weak negative correlation between nutrients and kelp abundance but likely to be correlative not caustive	search terms: "nutrient* AND (kelp or Laminariales)
JH			Nutrients	Gao X, Endo H, Nagaki M, Agatsuma Y. 2016. Growth and survival of juvenile sporophytes of the kelp Ecklonia cava in response to different nitrogen and temperature regimes. Fisheries Science 82:623–629.	Positive	Broader coast	Japan	Experimental	Non-floating	Ecklonia cava	Embryonic sporophyte	Higher survival and photosynthesis in the enriched treatment at high and low temperatures	kelp AND (turbid* OR "water clarity" OR light availab*)
JH			Nutrients	Buschmann AH, Pereda SV, Varela DA, Rodríguez-Maulén J, López A, González-Carvajal L, Schilling M, Henríquez-Tejo EA, Hernández-González MC. 2014. Ecophysiological plasticity of annual populations of giant kelp (Macrocystis pyrifera) in a seasonally variable coastal environment in the Northern Patagonian Inner Seas of Southern Chile. Journal of Applied Phycology 26:837–847.	Positive	Broader coast	S. Chile	Observational	Floating	Macrocystis pyrifera	Adult sporophyte	sporophytes established in late winter/early spring are able, under high nitrogenavailability, to increase their chlorophyll content significantly, allowing the individuals to reduce their light saturation point and thus allow a higher productivity under the low light conditions that exist in late winter and early spring	kelp AND (turbid* OR "water clarity" OR light availab*) AND ("Salish Sea" OR "Puget Sound" OR "Strait of Georgia" OR "San Juan Islands" OR "Gulf Islands" OR "Vancouver Island" OR "Washington" OR "British Columbia")
JH			Nutrients	Ajani PA, Roberts DE, Smith AK, Krogh M. 1999. The Effect of Sewage on Two Bioindicators at Port Stephens, New South Wales, Australia. Ecotoxicology 8:253–267.	Positive	Broader coast	New South Wales, Australia	Observational	Non-floating	Ecklonia radiata	Adult sporophyte	Installation of a secondary treated sewage outfall resulted in a slight increase of kelp, likely due to nutrient enrichment	kelp AND (pollut* OR contamin*) NOT tropic*
JH			Nutrients	Gorman D, Russell BD, Connell SD. 2009. Land-to-sea connectivity: linking human-derived terrestrial subsidies to subtidal habitat change on open rocky coasts. Ecological Applications 19:1114–1126.	Negative	Broader coast	South Australia	Observational / Experimental	Non-floating	Ecklonia radiata	Adult sporophyte	"the size and total proportion of patches of turf-forming algae were greater where the ratio of donor : recipient nitrogen loads was greater (i.e., size of subsidy)" compared to kelp patches	kelp AND (pollut* OR contamin*) NOT tropic*
JH			Nutrients	Carney LT, Edwards MS. 2010. Role of Nutrient Fluctuations and Delayed Development in Gametophyte Reproduction by Macrocystis Pyrifera (phaeophyceae) in Southern California1. Journal of Phycology 46:987–996.	Positive	Broader coast	California	Experimental	Floating	Macrocystis pyrifera	Gametophyte	Increased nutrients trigger egg and sporophyte production	(nutrient* OR temperature) AND (kelp OR Laminariales)
JH			Nutrients	Huovinen P, Leal P, Gómez I. 2010. Interacting effects of copper, nitrogen and ultraviolet radiation on the physiology of three south Pacific kelps. Marine and Freshwater Research 61:330–341. CSIRO PUBLISHING.	Positive	Broader coast	S. Chile	Experimental	Floating	Macrocystis pyrifera	Adult sporophyte	Nitrate enrichment mitigated the inhibitory effect of copper on photosynthesis	(nutrient* OR temperature) AND (kelp OR Laminariales)
JH			Nutrients	Huovinen P, Leal P, Gómez I. 2010. Interacting effects of copper, nitrogen and ultraviolet radiation on the physiology of three south Pacific kelps. Marine and Freshwater Research 61:330–341. CSIRO PUBLISHING.	Positive	Broader coast	S. Chile	Experimental	Non-floating	Lessonia negricans	Adult sporophyte	Nitrate enrichment mitigated the inhibitory effect of copper on photosynthesis	(nutrient* OR temperature) AND (kelp OR Laminariales)
JH			Nutrients	Kumura T, Yasui H, Mizuta H. 2006. Nutrient requirement for zoospore formation in two alariaceous plants Undaria pinnatifida (Harvey) Suringar and Alaria crassifolia Kjellman (Phaeophyceae: Laminariales). Fisheries Science 72:860–869.	Positive	Broader coast	Japan	Experimental	Non-floating	Undaria pinnatifida	zoospore	Threshold nutrient level for zoospore formation	(nutrient* OR temperature) AND (kelp OR Laminariales)
JH			Nutrients	Kumura T, Yasui H, Mizuta H. 2006. Nutrient requirement for zoospore formation in two alariaceous plants Undaria pinnatifida (Harvey) Suringar and Alaria crassifolia Kjellman (Phaeophyceae: Laminariales). Fisheries Science 72:860–869.	Positive	Broader coast	Japan	Experimental	Non-floating	Alaria crassifolia	zoospore	Threshold nutrient level for zoospore formation	(nutrient* OR temperature) AND (kelp OR Laminariales)
JH			Nutrients	Edwards MS, Estes JA. 2006. Catastrophe, recovery and range limitation in NE Pacific kelp forests: a large-scale perspective. Marine Ecology Progress Series 320:79–87.	Positive	Broader coast	West coast US	Observational	Floating	Macrocystis pyrifera	Adult sporophyte	Lower latitude populations had higher mortality from ENSO, driven by high temps and low nutrients	(nutrient* OR temperature) AND (kelp OR Laminariales)
JH			Nutrients	Hernández-Carmona G, Robledo D, Serviere-Zaragoza E. 2001. Effect of Nutrient Availability on Macrocystis pyrifera Recruitment and Survival near Its Southern Limit off Baja California. Botanica Marina 44:221–229. De Gruyter.	Positive	Broader coast	Baja California	Experimental	Floating	Macrocystis pyrifera	Zoospore / Adult sporophyte	In situ nutrient addition resulted in higher number of recruits	(nutrient* OR temperature) AND (kelp OR Laminariales)
JH			Nutrients	Kinlan BP, Graham MH, Sala E, Dayton PK. 2003. Arrested Development of Giant Kelp (macrocystis Pyrifera, Phaeophyceae) Embryonic Sporophytes: A Mechanism for Delayed Recruitment in Perennial Kelps?1. Journal of Phycology 39:47–57.	Positive	Broader coast	Southern California	Experimental	Floating	Macrocystis pyrifera	Embryonic sporophyte	No recruitment or sporophyte production in nutrient limited conditions	(nutrient* OR temperature) AND (kelp OR Laminariales)
JH			Nutrients	Matsunaga K, Kawaguchi T, Suzuki Y, Nigi G. 1999. The role of terrestrial humic substances on the shift of kelp community to crustose coralline algae community of the southern Hokkaido Island in the Japan Sea. Journal of Experimental Marine Biology and Ecology 241:193–205.	Positive	Broader coast	Japan	Observational	Non-floating	Laminaria japonica, Laminaria religiosa and Undaria pinnatifida	Adult sporophyte	forest-derived humic substances inhibit crustose coralline algal spore germination and also promote macroalgal oogonium formation. Our results strongly suggest that suburban development associated with deforestation in the Japan Sea coast watershed reduced the flux of humic substances into coastal water and in turn created an environment in which coralline algae dominate over other algae. ***I LO…	(nutrient* OR temperature) AND (kelp OR Laminariales)
JH			Nutrients	Pfister CA, Alstyne KLV. 2003. An Experimental Assessment of the Effects of Nutrient Enhancement on the Intertidal Kelp Hedophyllum Sessile (laminariales, Phaeophyceae)1. Journal of Phycology 39:285–290.	Neutral	Broader coast	Tatoosh Island	Experimental	Non-floating	Hedophyllum sessile	Adult sporophyte	Slow-release fertilizer packets in intertidal did not increase growth, seem to not be nutrient limited	(nutrient* OR temperature) AND (kelp OR Laminariales)
JH			Nutrients	Amsler CD, Neushul M. 1990. Nutrient stimulation of spore settlement in the kelpsPterygophora californica andMacrocystis pyrifera. Marine Biology 107:297–304.	Positive	Broader coast	California	Experimental	Non-floating	Pterygophora californica	zoospore	Nutrient addition increased settlement rates	(nutrient* OR temperature) AND (kelp OR Laminariales)
JH			Nutrients	Amsler CD, Neushul M. 1990. Nutrient stimulation of spore settlement in the kelpsPterygophora californica andMacrocystis pyrifera. Marine Biology 107:297–304.	Positive	Broader coast	California	Experimental	Floating	Macrocystis pyrifera	zoospore	Nutrient addition increased settlement rates	(nutrient* OR temperature) AND (kelp OR Laminariales)
JH			Nutrients	Brown MT, Nyman MA, Keogh JA, Chin NKM. 1997. Seasonal growth of the giant kelp Macrocystis pyrifera in New Zealand. Marine Biology 129:417–424.	Positive	Broader coast	New Zealand	Observational	Floating	Macrocystis pyrifera	Adult sporophyte	Growth and carbon storage limited in the summer due to lower nutrient levels	(nutrient* OR temperature) AND (kelp OR Laminariales)
JH			Nutrients	Dean TA, Jacobsen FR. 1986. Nutrient-limited growth of juvenile kelp, Macrocystis pyrifera, during the 1982–1984 “El Niño” in southern California. Marine Biology 90:597–601.	Positive	Broader coast	California	Experimental	Floating	Macrocystis pyrifera	Adult sporophyte	Nutrient addition increased growth during a hight temp/low nutrient el nino	(nutrient* OR temperature) AND (kelp OR Laminariales)
JH			Nutrients	Gerard VA. 1997. Environmental stress during early development of kelp sporophytes (Laminaria saccharina): how long do effects persist? Journal of Applied Phycology 9:5–9.	Negative	Broader coast	US East coast	Experimental	Non-floating	Saccharina latissima	Embryonic sporophyte	Reduced growth in low nutrients but quick recovery when nutrients increased	(nutrient* OR temperature) AND (kelp OR Laminariales)
JH			Nutrients	Kopczak CD, Zimmerman RC, Kremer JN. 1991. Variation in Nitrogen Physiology and Growth Among Geographically Isolated Populations of the Giant Kelp, Macrocystis Pyrifera (phaeophyta)1. Journal of Phycology 27:149–158.	Positive	Broader coast	California	Experimental	Floating	Macrocystis pyrifera	Adult sporophyte	Higher nutrients = more growth, but the level of nutrients required differed across populations tested (local adaptation)	(nutrient* OR temperature) AND (kelp OR Laminariales)
JH			Nutrients	Yarish C, Penniman CA, Egan B. 1990. Growth and reproductive responses of Laminaria longicruris (Laminariales, Phaeophyta) to nutrient enrichment. Hydrobiologia 204:505–511.	Negative	Broader coast	US East coast	Experimental	Non-floating	Laminaria longicruris	Gametophyte	At lower temperatures, increasingly higher nutrient concentrations produced greater inhibition of production of sporophytes	(nutrient* OR temperature) AND (kelp OR Laminariales)
JH			Nutrients	Zimmerman R, Kremer J. 1986. In situ growth and chemical composition of the giant kelp, Macrocystis pyrifera: response to temporal changes in ambient nutrient availability. Marine Ecology Progress Series 27:277–285.	Positive	Broader coast	California	Observational	Floating	Macrocystis pyrifera	Adult sporophyte	Higher growth at higher N, but saturation observed	(nutrient* OR temperature) AND (kelp OR Laminariales)
SS			Nutrients	Chu et al. 2019. Effects of elevated pCO(2) and nutrient enrichment on the growth, photosynthesis, and biochemical compositions of the brown alga Saccharina japonica (Laminariaceae, Phaeophyta). PeerJ 7: e8041	Positive	Broader coast	Rongcheng, China	Experimental	Non-floating	Saccharina japonica	Adult sporophyte	Growth (relative growth rate) higher under nutrient enrichment	(nutrient* OR temperature) AND (kelp OR Laminariales)
SS			Nutrients	Kang and Chung. 2018. The interactive effects of elevated CO2 and ammonium enrichment on the physiological performances of Saccharina japonica (Laminaria, Phaeophyta). Ocean Science Journal 53(3): 487-497.	Positive	Broader coast	China	Experimental	Non-floating	Saccharina japonica	Adult sporophyte	RGR increased by ammonium addition	(nutrient* OR temperature) AND (kelp OR Laminariales)
SS			Nutrients	Pfister et al. 2018. The dynamics of kelp forests in the Northeast Pacific Ocean and the relationship with environmental drivers. Journal of Ecology 106(4): 1520-1533	Positive	Broader coast	Salish Sea and outer coast of Washington	Observational	Floating	Macrocystis pyrifera	Adult sporophyte	Kelp abundance inversely correlates with PDO and Oceanic Nino Indices	(nutrient* OR temperature) AND (kelp OR Laminariales)
SS			Nutrients	Pfister et al. 2018. The dynamics of kelp forests in the Northeast Pacific Ocean and the relationship with environmental drivers. Journal of Ecology 106(4): 1520-1533	Positive	Salish Sea	Salish Sea and outer coast of Washington	Observational	Floating	Macrocystis pyrifera	Adult sporophyte	Kelp abundance inversely correlates with PDO and Oceanic Nino Indices	(nutrient* OR temperature) AND (kelp OR Laminariales)
SS			Nutrients	Pfister et al. 2018. The dynamics of kelp forests in the Northeast Pacific Ocean and the relationship with environmental drivers. Journal of Ecology 106(4): 1520-1533	Positive	Broader coast	Salish Sea and outer coast of Washington	Observational	Floating	Nereocystis luetkeana	Adult sporophyte	Kelp abundance inversely correlates with PDO and Oceanic Nino Indices	(nutrient* OR temperature) AND (kelp OR Laminariales)
SS			Nutrients	Pfister et al. 2018. The dynamics of kelp forests in the Northeast Pacific Ocean and the relationship with environmental drivers. Journal of Ecology 106(4): 1520-1533	Positive	Salish Sea	Salish Sea and outer coast of Washington	Observational	Floating	Nereocystis luetkeana	Adult sporophyte	Kelp abundance inversely correlates with PDO and Oceanic Nino Indices	(nutrient* OR temperature) AND (kelp OR Laminariales)
SS			Nutrients	Franco et al. 2017. The 'golden kelp' Laminaria ochroleuca under global change: Integrating multiple eco-physiological responses with species distribution models. Journal of Ecology 2018 106:47-58	Positive	Broader coast	Northeast Atlantic	Experimental	Non-floating	Laminaria ochroleuca	Adult sporophyte	Growth increased by nitrogen addition	(nutrient* OR temperature) AND (kelp OR Laminariales)
SS			Nutrients	Endo et al. 2017. Interactive effects of nutrient availability, temperature, and irradiance on photosynthetic pigments and color of the brown alga Undaria pinnatifida	Positive	Broader coast	Japan	Experimental	Non-floating	Undaria pinnatifida	Adult sporophyte	Decreased pigment	(nutrient* OR temperature) AND (kelp OR Laminariales)
SS			Nutrients	Endo et al. 2017. Interactive effects of elevated summer temperature, nutrient availability, and irradianxe on growth and chemical compositions of juvenile kelp, Eisenia bicyclis. Phycological Research 65(2): 118-126.	Positive	Broader coast	Japan	Experimental	Non-floating	Eisenia bicyclis	Adult sporophyte	Increased growth at higher nutrient levels	(nutrient* OR temperature) AND (kelp OR Laminariales)
SS			Nutrients	Martins et al. 2017. Interactions of daylengthm, temperature and nutrients affect thresholds for life stage transitions in the kelp Laminaria digitata (Phaeophyceae). Botanica Marina 60(2): 109-121	Positive	Broader coast	North Sea	Experimental	Non-floating	Laminaria digitata	Gametophyte / Embryonic sporophyte	Increased sporophyte production under increased nutrients	(nutrient* OR temperature) AND (kelp OR Laminariales)
SS			Nutrients	Gao et al. 2017. Interactive effects of nutrient availability and temperature on growth and survival of different size classes of Saccharina japonica (Laminariales, Phaeophyceae). Phycologia 56: 253-260	Positive	Broader coast	Hokkaido, Japan	Experimental	Non-floating	Saccharina japonica	Adult sporophyte	Optimal growth and survival in 15C treatment, declines at 20C and lower temperatures (5C)	(nutrient* OR temperature) AND (kelp OR Laminariales)
SS			Nutrients	Stephens and Hepburn 2016. A kelp with integrity: Macrocystis pyrifera prioritises tissue maintenance in response to nitrogen fertilisation. Oecologia 182 (1): 71-84	Positive	Broader coast	New Zealand	Experimental	Floating	Macrocystis pyrifera	Adult sporophyte	Increased net growth (due to decreased tissue loss) when nitrogen added	(nutrient* OR temperature) AND (kelp OR Laminariales)
SS			Nutrients	Boderskov et al. 2016. The effect of light and nutrient availability on growth, nitrogen, and pigment contents of Saccharina latissima (Phaeophyceae) grown in outdoor tanks, under natural variation of sunlight and temperature, during autumn and early winter in Denmark. Journal of Applied Phycology 28(1): 1153-1165.	Positive	Broader coast	Denmark	Experimental	Non-floating	Saccharina latissima	Adult sporophyte	Grown in outdoor tanks	(nutrient* OR temperature) AND (kelp OR Laminariales)
SS			Nutrients	Nielsen et al. Early stage growth responses of Saccharina latissima spores and gametophytes. Part 1: Inclusion of different phosphorous regimes. Journal of Applied Phycology 28(1): 387-393.	Positive	Broader coast	Denmark	Experimental	Non-floating	Saccharina latissima	Zoospore / Gametophyte	Positive effect of nitrogen, no effect of phosphorous	(nutrient* OR temperature) AND (kelp OR Laminariales)
SS			Nutrients	Zhang et al. 2016. A model for the growth of mariculture kelp Saccharina japonica in Sanggou Bay, China. Aquaculture Environment Interactions 8: 273-283.	Positive	Broader coast	Sanggou Bay, China	Modeling / Experimental	Non-floating	Saccharina japonica	Adult sporophyte	Nutrients key factor limiting growth	(nutrient* OR temperature) AND (kelp OR Laminariales)
SS			Nutrients	Bruhn et al. 2016. Impacts of environmental conditions on biomass yield, quality, and bio-mitigation capacity of Saccharina latissima. Aquaculture environment interactions 8: 619-636	Positive	Broader coast	Denmark	Observational	Non-floating	Saccharina latissima	Adult sporophyte	Biomass follows seasonal variation in nitrogen	(nutrient* OR temperature) AND (kelp OR Laminariales)
SS			Nutrients	Nielsen et al. 2014. Growth dynamics of Saccharina latissima (Laminariales, Phaeophyceae) in Aarhus Bay, Denmark, and along the species' distribution range. Marine Biology 161(9): 2011-2022	Positive	Broader coast	Denmark	Observational	Non-floating	Saccharina latissima	Adult sporophyte	Increased elongation rate during months of high nutrients	(nutrient* OR temperature) AND (kelp OR Laminariales)
SS			Nutrients	Agatsuma et al. 2014. Enhancement of Saccharina kelp production by nutrient supply in the Sea of Japan off southwestern Hokkaido, Japan. Journal of Applied Phycology 26(4): 1845-1852	Positive	Broader coast	Hokkaido, Japan	Experimental	Non-floating	Saccharina japonica	Adult sporophyte	Increased growth with increased nutrients	(nutrient* OR temperature) AND (kelp OR Laminariales)
SS			Nutrients	Agatsuma et al. 2014. Enhancement of Saccharina kelp production by nutrient supply in the Sea of Japan off southwestern Hokkaido, Japan. Journal of Applied Phycology 26(4): 1845-1852	Positive	Broader coast	Hokkaido, Japan	Experimental	Non-floating	Saccharina religosa	Adult sporophyte	Increased growth with increased nutrients	(nutrient* OR temperature) AND (kelp OR Laminariales)
SS			Nutrients	Carnell and Keough. 2014. Spatially variable synergistic effects of distrubance and additional nutrients on kelp recruitment and recovery. Oecologia 175(1): 409-416.	Neutral	Broader coast	Australia	Experimental	Non-floating	Ecklonia radiata	Adult sporophyte	No clear effect on recruitment	(nutrient* OR temperature) AND (kelp OR Laminariales)
SS			Nutrients	Carnell and Keough. 2014. Spatially variable synergistic effects of distrubance and additional nutrients on kelp recruitment and recovery. Oecologia 175(1): 409-416.	Positive	Broader coast	Australia	Experimental	Non-floating	Undaria pinnatifida	Adult sporophyte	Increased when nutrients added (at least at one site)	(nutrient* OR temperature) AND (kelp OR Laminariales)
SS			Nutrients	Morelissen et al. 2013. Gametophyte reproduction and development of Undaria pinnatifida under varied nutrient and irradience conditions. Journal of Experimental Marine Biology and Ecology 448: 197-206.	Positive	Broader coast	New Zealand	Experimental	Non-floating	Undaria pinnatifida	Gametophyte	Increased gametophyte growth and development	(nutrient* OR temperature) AND (kelp OR Laminariales)
SS			Nutrients	Falkenberg et al. 2013. Contrasting resource limitations of marine primary producers: imoplications for competitive interactions under enriched CO2 and nutrient regimes. Oecologia 172: 575-583.	Positive	Broader coast	Australia	Experimental	Non-floating	Ecklonia radiata	Adult sporophyte	Nutrients increased growth	(nutrient* OR temperature) AND (kelp OR Laminariales)
SS			Nutrients	Gao et al. 2013. Effect of nitrate fertilization of gametophytes of the kelp Undaria pinnatifida on growth and maturation of the sporophytes cultivated in Matsushima Bay, northern Honshu, Japan. Aquaculture International 21(1): 53-64	Positive	Broader coast	Honshu, Japan	Experimental	Non-floating	Undaria pinnatifida	Gametophyte		(nutrient* OR temperature) AND (kelp OR Laminariales)
SS			Nutrients	Gao et al. 2013. Combined effects of seawater temperature and nutrient condition on growth and survival of juvenile sporophytes of the kelp Undaria pinnatifida (Laminariales, Phaeophyta) cultivated in northern Honshu Japan	Positive	Broader coast	Honshu, Japan	Experimental	Non-floating	Undaria pinnatifida	Adult sporophyte	Increased growth and survival under high nutrients	(nutrient* OR temperature) AND (kelp OR Laminariales)
JH			Nutrients	Berry HD, Mumford TF, Christiaen B, Dowty P, Calloway M, Ferrier L, Grossman EE, VanArendonk NR. 2021. Long-term changes in kelp forests in an inner basin of the Salish Sea. PLOS ONE 16:e0229703. Public Library of Science.	Positive	Salish Sea	South Puget Sound	Observational	Floating	Nereocystis luetkeana	Adult sporophyte	Losses predominated in areas with elevated temperature, lower nutrient concentrations, and relatively low current velocities.
JH			Temperature	Berry HD, Mumford TF, Christiaen B, Dowty P, Calloway M, Ferrier L, Grossman EE, VanArendonk NR. 2021. Long-term changes in kelp forests in an inner basin of the Salish Sea. PLOS ONE 16:e0229703. Public Library of Science.	Negative	Salish Sea	South Puget Sound	Observational	Floating	Nereocystis luetkeana	Adult sporophyte	Losses predominated in areas with elevated temperature, lower nutrient concentrations, and relatively low current velocities.
JH			Currents	Berry HD, Mumford TF, Christiaen B, Dowty P, Calloway M, Ferrier L, Grossman EE, VanArendonk NR. 2021. Long-term changes in kelp forests in an inner basin of the Salish Sea. PLOS ONE 16:e0229703. Public Library of Science.	Positive	Salish Sea	South Puget Sound	Observational	Floating	Nereocystis luetkeana	Adult sporophyte	Losses predominated in areas with elevated temperature, lower nutrient concentrations, and relatively low current velocities.
JH	Upland development	Local terrestrial input	Nutrients	Mackas, D. L., & Harrison, P. J. (1997). Nitrogenous Nutrient Sources and Sinks in the Juan de Fuca Strait/Strait of Georgia/Puget Sound Estuarine System: Assessing the Potential for Eutrophication. Estuarine, Coastal and Shelf Science, 44(1), 1–21. https://doi.org/10.1006/ecss.1996.0110	Neutral	Salish Sea	Strait of Juan de Fuca, Puget Sound Central Basin	Modeling				Oceanic nutrients swamp out anthropogenic nutrients	(logging OR agricultur* OR urban* OR dam* OR industr*) AND nutrient* AND ("Salish Sea" OR "Puget Sound" OR "Strait of Georgia" OR "San Juan Islands" OR "Gulf Islands" OR "Vancouver Island" OR "Washington" OR "British Columbia")
JH	Upland development	Local terrestrial input	Nutrients	Mackas, D. L., & Harrison, P. J. (1997). Nitrogenous Nutrient Sources and Sinks in the Juan de Fuca Strait/Strait of Georgia/Puget Sound Estuarine System: Assessing the Potential for Eutrophication. Estuarine, Coastal and Shelf Science, 44(1), 1–21. https://doi.org/10.1006/ecss.1996.0110	Positive	Salish Sea	Small fjords and inlets that adjoin urbanized shorelines	Modeling					(logging OR agricultur* OR urban* OR dam* OR industr*) AND nutrient* AND ("Salish Sea" OR "Puget Sound" OR "Strait of Georgia" OR "San Juan Islands" OR "Gulf Islands" OR "Vancouver Island" OR "Washington" OR "British Columbia")
JH	Climate change	Water movement/Depth/Local terrestrial input	Salinity	Iwabuchi BL, Gosselin LA(2019) Long-term trends and regional variability in sea surface temperature, salinity, and intertidal rock temperature on Vancouver Island, Canada. Bulletin of Marine Science95: 337-354	Positive	Salish Sea	East coast Vancouver Island	Observational				Measured in June and July	"climate change" AND "salinity" AND marine AND ("Salish Sea" OR "Puget Sound" OR "Strait of Georgia" OR "San Juan Islands" OR "Gulf Islands" OR "Vancouver Island" OR "Washington" OR "British Columbia")
JH	Climate change	Water movement/Depth/Local terrestrial input	Salinity	Iwabuchi BL, Gosselin LA(2019) Long-term trends and regional variability in sea surface temperature, salinity, and intertidal rock temperature on Vancouver Island, Canada. Bulletin of Marine Science95: 337-354	Negative	Broader coast	West coast Vancouver Island	Observational				Measured in January and February	"climate change" AND "salinity" AND marine AND ("Salish Sea" OR "Puget Sound" OR "Strait of Georgia" OR "San Juan Islands" OR "Gulf Islands" OR "Vancouver Island" OR "Washington" OR "British Columbia")
JH	Climate change	Water movement/Depth/Local terrestrial input	Salinity	Khangaonkar, T., Nugraha, A., Xu, W., & Balaguru, K. (2019). Salish Sea Response to Global Climate Change, Sea Level Rise, and Future Nutrient Loads. Journal of Geophysical Research: Oceans, 124(6), 3876–3904. https://doi.org/10.1029/2018JC014670	Negative	Salish Sea		Modeling				Downscaled NCR Community Earth System model	"climate change" AND "salinity" AND marine AND ("Salish Sea" OR "Puget Sound" OR "Strait of Georgia" OR "San Juan Islands" OR "Gulf Islands" OR "Vancouver Island" OR "Washington" OR "British Columbia")
JH	Climate change	Water movement/Depth/Local terrestrial input	Salinity	Riche, O., Johannessen, S. C., & Macdonald, R. W. (2014). Why timing matters in a coastal sea: Trends, variability and tipping points in the Strait of Georgia, Canada. Journal of Marine Systems, 131, 36–53. https://doi.org/10.1016/j.jmarsys.2013.11.003	Negative	Salish Sea	Strait of Georgia	Observational / Review				Timing of spring outflow from Fraser River is getting earlier in year	"climate change" AND "salinity" AND marine AND ("Salish Sea" OR "Puget Sound" OR "Strait of Georgia" OR "San Juan Islands" OR "Gulf Islands" OR "Vancouver Island" OR "Washington" OR "British Columbia")
JH	Climate change	Water movement/Depth/Local terrestrial input	Salinity	Vuorinen I, Hänninen J, Rajasilta M, Laine P, Eklund J, Montesino-Pouzols F, Corona F, Junker K, Meier HEM, Dippner JW. 2015. Scenario simulations of future salinity and ecological consequences in the Baltic Sea and adjacent North Sea areas–implications for environmental monitoring. Ecological Indicators 50:196–205.	Negative	Broader coast	Baltic Sea	Modeling				Increased runoff leads to decreased salinity in sea based on climate projections and past observations	("climate change" AND "salinity" AND marine NOT tropical); categories: environmental sciences, oceanography
JH	Climate change	Water movement/Depth/Local terrestrial input	Salinity	Tréguer P et al. 2014. Large and local-scale influences on physical and chemical characteristics of coastal waters of Western Europe during winter. Journal of Marine Systems 139:79–90.	Neutral	Broader coast	Northwestern Europe	Observational				Increased runoff and nearshore salinity influenced by East Atlantic Pattern and Atlantic Ridge climatic cycles	("climate change" AND "salinity" AND marine NOT tropical); categories: environmental sciences, oceanography
JH	Climate change	Water movement/Depth/Local terrestrial input	Salinity	Yan X, Cai R, Bai Y. 2016. Long-term change of the marine environment and plankton in the Xiamen Sea under the influence of climate change and human sewage. Toxicological & Environmental Chemistry 98:669–678. Taylor & Francis.	Negative	Broader coast	Xiamen Sea (Fujian Province)	Observational				Long-term observations show decreased salinity - attributed to climate warming, rainfall, human sewage	("climate change" AND "salinity" AND marine NOT tropical); categories: environmental sciences, oceanography
JH	Climate change	Water movement/Depth/Local terrestrial input	Salinity	Kwon EY, Kim YH, Park Y-G, Park Y-H, Dunne J, Chang K-I. 2016. Multidecadal wind-driven shifts in northwest Pacific temperature, salinity, O 2 , and PO 4: WIND-DRIVEN SHIFTS IN PACIFIC O 2 AND PO 4. Global Biogeochemical Cycles 30:1599–1619.	Negative	Broader coast	Northwest Pacific	Modeling / Observational				" The zonally averaged linear trends indicate that between1950 and 2008 the subsurface water has become cooler and fresher within the transition area at 30°–42°N"	("climate change" AND "salinity" AND marine NOT tropical); categories: environmental sciences, oceanography
JH	Climate change	Water movement/Depth/Local terrestrial input	Salinity	Weinert M, Mathis M, Kröncke I, Neumann H, Pohlmann T, Reiss H. 2016. Modelling climate change effects on benthos: Distributional shifts in the North Sea from 2001 to 2099. Estuarine, Coastal and Shelf Science 175:157–168.	Positive	Broader coast	North Sea	Modeling				Mean bottom salinity projected to increase w/ climate change in North Sea, using IPCC scenario AIB	("climate change" AND "salinity" AND marine NOT tropical); categories: environmental sciences, oceanography
JH	Climate change	Water movement/Depth/Local terrestrial input	Salinity	Wåhlström I, Höglund A, Almroth?Rosell E, MacKenzie BR, Gröger M, Eilola K, Plikshs M, Andersson HC. 2020. Combined climate change and nutrient load impacts on future habitats and eutrophication indicators in a eutrophic coastal sea. Limnology and Oceanography:lno.11446.	Negative	Broader coast	Baltic Sea	Modeling				Projected increased water volumes of lower salinity in surface waters	("climate change" AND "salinity" AND marine NOT tropical); categories: environmental sciences, oceanography
KA	Shoreline development		Salinity	Blake, R.E., Duffy, J.E. & Richardson, J.P. Patterns of seagrass community response to local shoreline development. Estuaries and Coasts 37, 1549–1561 (2014). https://doi.org/10.1007/s12237-014-9784-7	Neutral	Broader coast	Chesapeake Bay	Observational				Soil salinity values did not differ among shoreline development categories	"shoreline development" AND "nutrients"
KA	Shoreline development		Salinity	Silliman, B. R., & Bertness, M. D. (2004). Shoreline development drives invasion of Phragmites australis and the loss of plant diversity on New England salt marshes. Conservation Biology, 18(5), 1424-1434.	Negative	Broader coast	Naragansett Bay, RI	Observational				Shoreline development was also significantly correlated with reduced soil salinities and increased nitrogen availability	"shoreline development" AND "nitrogen"
KA	Shoreline development		Salinity	Morgan, P.A., Dionne, M., MacKenzie, R. et al. Exploring the Effects of Shoreline Development on Fringing Salt Marshes Using Nekton, Benthic Invertebrate, and Vegetation Metrics. Estuaries and Coasts 38, 1274–1287 (2015). https://doi.org/10.1007/s12237-015-9947-1	Neutral	Broader coast	southern ME	Observational				there was no correlation among these abiotic factors or between the percent shoreline developed and the other abiotic factors measured.	"shoreline development" AND "salinity"
KA	Shoreline development		Salinity	Noe, Z., Jackson, J., Hutchens, J.J. et al. Effects of Shoreline Development on Composition and Physical Structure of Plants in a South Carolina High Marsh. Estuaries and Coasts 37, 56–66 (2014). https://doi.org/10.1007/s12237-013-9659-3	Neutral	Broader coast	Murrells Inlet, SC	Observational				Soil salinity was not significantly different among shoreline categories in 2007 (UND mean ± SE?=?4.83?±?0.49; DEV?=?6.44?±?0.57; DVB?=?5.58?±?0.49; F 2, 8?=?1.039, p?>?0.05).	"shoreline development" AND "salinity"
KA	Shoreline development	Water movement/Depth	Salinity	Gehman A-LM, McLenaghan NA, Byers JE, Alexander CR, Pennings SC, Alber M (2018) Effects of small-scale armoring and residential development on the salt marsh-upland ecotone. Estuaries and Coasts 41:54-67	Positive	Broader coast	Georgia	Observational				Marshes adjacent to unarmored residential sites had higher soil water content and lower porewater salinities than the armored or forested sites, suggesting that there may be increased freshwater input to the marsh at these sites.	shore* armor* salinity
KA	Shoreline development		Salinity	Walters, K., Hutchens, J. J., Koepfler, E. T., & Luken, J. O. (2010). Local-scale characteristics of high-marsh communities next to developed and undeveloped shorelines in an ocean-dominated estuary, Murrells Inlet, SC. Aquatic sciences, 72(3), 309-324.	Neutral	Broader coast	Murrells Inlet, SC	Observational				Sediment pore water salinities in October 2003 also exhibited a significant block or location effect (F 1, 16 = 14.83, P < 0.005) but not a significant shoreline development effect (F 1, 16 = 0.87, P > 0.05).	("shoreline development" AND "sediment")
SS			Salinity	Vettori et al. 2020. Implications of hyposaline stress for seaweed morphology and biomechanics. Aquatic Botany162: 103188	Other	Broader coast	Loch Fyne, Scotland	Experimental	Non-floating	Saccharina latissima	Adult sporophyte	Time with exposure to salinity increased breaking stress, toughness and flexibility (SS notes: whether this is positive or negative depends on where the kelp is growing) but caused bleaching and blistering increased which is always bad	Search terms: "Kelp AND salinity"
SS			Salinity	Monteiro et al. 2019. BMC Plant Biology. 19:513.	Positive	Broader coast	Roscoff (France) and Spitsbergen	Experimental	Non-floating	Saccharina latissima	Adult sporophyte	Low salinity and low temperature increased expression of stress response genes; low salinity and low temperature together had the biggest effect	Search terms: "Kelp AND salinity"
SS			Salinity	Li et al 2020. Responses of the kelp Saccharina latissima (Phaeophyceae) to the warming Arctic: from physiology to transcriptomics	Positive	Broader coast	Svalbard	Experimental	Non-floating	Saccharina latissima	Adult sporophyte	2-day acclimation to low salinity led to a decrease in metrics of plant health/performance (e.g., growth and max quantum yield)	Search terms: "Kelp AND salinity"
SS			Salinity	Rodriguez et al. 2019. Journal of Applied Phycology.	Other	Broader coast	Magallanes, Chile	Experimental	Floating	Macrocystis pyrifera	Zoospore / Gametophyte	Germination rate and sex ratio showed "threshold patterns" to salinity but the nature of the threshold depended on source population, suggesting local adaptation.	Search terms: "Kelp AND salinity"
SS			Salinity	Gregr et al. Why less complexity produces better forecases: an independent data evaluation of kelp habitat models	Other	Broader coast	West coast of Vancouver Island, Kyuoquot	Modeling / Observational	Floating	Macrocystis pyrifera		Found a weak negative relationship with salinity in one model tested, though there is very little variation in salinity in the study; salinity interacting with exposure was a better model fit suggesting that the observed salinity effect is not a straightforward linear relationship but instead represents an interaction between two or more parameters	Search terms: "Kelp AND salinity"
SS			Salinity	Mortensen 2017. Diurnal carbon dioxide exchange rates of Saccharina latissima and Laminaria digitata as affected by salinity levels in Norwegian fjords	Positive	Broader coast	Norweigian fjords	Experimental	Non-floating		Adult sporophyte	CO2 uptake decreased with lower salinity	Search terms: "Kelp AND salinity"		I think this should be two observations (one per species) ?
SS			Salinity	Lind and Konar. 2017. Effects of abiotic stressors on kelp early life-history stages. Algae. 32(3):223-233	Positive	Broader coast	Alaska	Experimental	Non-floating	Saccharina latissima	Zoospore / Gametophyte	Species effected in same direction but not to same magnitude	Search terms: "Kelp AND salinity"		I think this should be one observation per species
SS			Salinity	Lind and Konar. 2017. Effects of abiotic stressors on kelp early life-history stages. Algae. 32(3):223-233	Positive	Broader coast	Alaska	Experimental	Floating	Eualaria, Nereocystis	Zoospore / Gametophyte	Species effected in same direction but not to same magnitude	Search terms: "Kelp AND salinity"		I think this should be one observation per species
SS			Salinity	Springer et al	Positive	Broader coast	Svalbard	Experimental	Non-floating	Alaria esculenta	Adult sporophyte	Hyposaline conditions decreased performance traits and increased negative effects of UV	Search terms: "Kelp AND salinity"
SS			Salinity	Bollen et al. Salinity and temperature tolerance of the invasive alga Undaria pinnatidifida and native New Zealand kelps: implications for competition. Marine Biology. 163(9): 194	Positive	Broader coast	New Zealand	Experimental	Non-floating	Ecklonia radiata	Adult sporophyte	Controlled experiment showing negative effects on photosynthetic quantum yield	Search terms: "Kelp AND salinity"
SS			Salinity	Bollen et al. Salinity and temperature tolerance of the invasive alga Undaria pinnatidifida and native New Zealand kelps: implications for competition. Marine Biology. 163(9): 195	Positive	Broader coast	New Zealand	Experimental	Non-floating	Undaria pinnatifida	Adult sporophyte	Controlled experiment showing negative effects on photosynthetic quantum yield	Search terms: "Kelp AND salinity"
SS			Salinity	Bollen et al. Salinity and temperature tolerance of the invasive alga Undaria pinnatidifida and native New Zealand kelps: implications for competition. Marine Biology. 163(9): 196	Positive	Broader coast	New Zealand	Experimental	Non-floating	Lessonia variegata	Adult sporophyte	Controlled experiment showing negative effects on photosynthetic quantum yield	Search terms: "Kelp AND salinity"
SS			Salinity	Dellatorre et al. (2014). Aquatic Invasions. 9(4): 467-478.	Positive	Broader coast	Argentina	Observational	Non-floating	Undaria pinnatifida	Adult sporophyte	Based on species distributions; decreased salinity limits colonization, upper and lower temperature constrain distribution	Search terms: "Kelp AND salinity"
SS			Salinity	Nielsen et al 2014. Growth dynamics of Saccharina latissima (Laminariales, Phaeophyceae) in Aarhus Bay, Denmark, and along the species' distribution range. Marine Biology. 161: 2011-2022	Positive	Broader coast	Denmark and Europe	Observational	Non-floating	Saccharina latissima	Adult sporophyte	Growth rate near the lower end in Danish population with high summer temperatures and low salinity	Search terms: "Kelp AND salinity"
SS			Salinity	Rinde et al 2014	Positive	Broader coast	NE Atlantic	Observational	Non-floating	Laminaria hyperborea	Adult sporophyte	Kelp found in warmer, more saline areas; urchin barrens found in colder, fresher areas. This is very much COLD temperate	Search terms: "Kelp AND salinity"
SS			Salinity	Husa et al. 2014. Historical changes in macroalgal communities in Handanger (Norway). Marine Biology Research 10(3): 226-240.	Neutral	Broader coast	Norway	Observational	Non-floating	Laminaria spp. and Saccharina latissima (lumped as single observation in study)	Adult sporophyte	Observational study of kelp distributions in fjord found high resilience in kelps but changes in other species; over time period of interest, both salinity and temperature have changed somewhat	Search terms: "Kelp AND salinity"
SS			Salinity	Nitschke and Stengel 2014. Iodine contributes to osmotic acclimatisation in the kelp Laminaria digitata (Phaeophyceae). Planta 239: 521-530	Negative	Broader coast	Ireland	Experimental	Non-floating	Laminaria digitata	Adult sporophyte	Exposure to HIGH salinity (50 vs 35 ppt) has negative effects on growth rate	Search terms: "Kelp AND salinity"
SS			Salinity	Spurkland and Iken 2012. Seasonal growth patterns of Saccharina latissima (Phaeophyceae, Ochrophyta) in a glacially-influenced subarctic estuary. 60: 261-275	Negative	Broader coast	Alaska	Observational	Non-floating	Saccharina latissima	Adult sporophyte	Growth rate measured	Search terms: "Kelp AND salinity"
SS			Salinity	Peteiro and Sanchez. 2012. Comparing salinity tolerance in early stages of the sporophytes of a non-indigenous kelp (Undaria pinnatifida) and a native kelp (Saccharina latissima). Russian Journal of Marine Biology 38: 197-200	Positive	Broader coast	Spain	Experimental	Non-floating	Saccharina latissima	Embryonic sporophyte		Search terms: "Kelp AND salinity"
SS			Salinity	Peteiro and Sanchez. 2012. Comparing salinity tolerance in early stages of the sporophytes of a non-indigenous kelp (Undaria pinnatifida) and a native kelp (Saccharina latissima). Russian Journal of Marine Biology 38: 197-201	Positive	Broader coast	Spain	Experimental	Non-floating	Undaria pinnatifida	Embryonic sporophyte		Search terms: "Kelp AND salinity"
SS			Salinity	Spurkland and Iken. 2011. Salinity and irradiance effects on growth and maximum photosynthetic quantum yield in subarctic Saccharina latissima. Botanica Marina 54: 355-365.	Positive	Broader coast	Alaska	Experimental	Non-floating	Saccharina latissima	Adult sporophyte	Growth and Fv/Fm measured	Search terms: "Kelp AND salinity"
JH			Salinity	Schoch GC, Chenelot H. 2004. The Role of Estuarine Hydrodynamics in the Distribution of Kelp Forests in Kachemak Bay, Alaska**. Journal of Coastal Research 10045:179–194.	Positive	Broader coast	Alaska	Experimental	Floating	Nereocystis luetkeana	Adult sporophyte	At the regional scale, wave-exposed kelp canopies in the cooler regions (the north and west of Scotland) were greater in biomass, height and age than in warmer regions (southwest Wales and England)...kelp canopy biomass and the standing stock of carbon were...negatively correlated with temperature.	kelp AND (turbid* OR "water clarity" OR light availab*)
JH			Salinity	Buschmann AH, Vásquez JA, Osorio P, Reyes E, Filún L, Hernández-González MC, Vega A. 2004. The effect of water movement, temperature and salinity on abundance and reproductive patterns of Macrocystis spp. (Phaeophyta) at different latitudes in Chile. Marine Biology 145:849–862.	Positive	Broader coast	Chile	Experimental	Floating	Macrocystis pyrifera	Embryonic sporophyte	Lower sporophyte production in low salinity treatments, but with variability across populations	(nutrient* OR temperature) AND (kelp OR Laminariales)
JH	Upland development	Local terrestrial input	Salinity	Jung S. 2008. Spatial variability in long-term changes of climate and oceanographic conditions in Korea:11.	Negative	Broader coast	Korea	Observational				Urban heat island effect increased nearshore SST and decreased SSS
JH	Upland development	Local terrestrial input	Salinity	Ca G. 1996. Intrusions of surface sewage plumes into continental shelf waters: interactions with larval and presettlement juvenile fishes. Marine Ecology Progress Series 139:31–45.	Negative	Broader coast	Sydney, Australia	Observational				Sewage outfall releases plume of low salinity water to nearshore	(logging OR agricultur* OR urban* OR dam* OR industr*) AND salin* AND nearshore AND marine NOT tropic*
JH	Upland development	Local terrestrial input	Salinity	Corcoran AA, Reifel KM, Jones BH, Shipe RF. 2010. Spatiotemporal development of physical, chemical, and biological characteristics of stormwater plumes in Santa Monica Bay, California (USA). Journal of Sea Research 63:129–142.	Negative	Broader coast	Santa Monica, CA	Observational				Storm drains lead to greater low-salinity plumes that can even be decouples from low-salinity events from creeks	(logging OR agricultur* OR urban* OR dam* OR industr*) AND salin* AND nearshore AND marine NOT tropic*
JH	Upland development	Local terrestrial input	Salinity	Gao H, Sun X. 2016. Phytoplankton Diversity of Jiaolai Estuary in Laizhou Bay and Relationship with Oceanic Environmental Factors. Page Proceedings of the 2016 2nd International Conference on Advances in Energy, Environment and Chemical Engineering (AEECE 2016). Atlantis Press, Singapore. Available from http://www.atlantis-press.com/php/paper-details.php?id=25861068 (accessed June 30, 2020).	Positive	Broader coast	Laizhou Bay, China	Observational				Industrial waste discharge of high salinity water	(logging OR agricultur* OR urban* OR dam* OR industr*) AND salin* AND nearshore AND marine NOT tropic*
JH	Climate change	Water movement/Local terrestrial input	Substrate change (benthic sediment accumulation)	Wikner J, Andersson A. 2012. Increased freshwater discharge shifts the trophic balance in the coastal zone of the northern Baltic Sea. Global Change Biology 18:2509–2519.	Negative	Broader coast	Baltic Sea	Modeling				Increase precipitation -> increase runoff -> increase plankton heterotrophy -> decrease in phytoplankton deposition/sedimentation	"climate change" AND benthic AND sedimentation AND marine NOT tropic* NOT *arctic
JH	Climate change	Water movement/Local terrestrial input	Substrate change (benthic sediment accumulation)	Maar M, Hansen JLS. 2011. Increasing temperatures change pelagic trophodynamics and the balance between pelagic and benthic secondary production in a water column model of the Kattegat. Journal of Marine Systems 85:57–70.	Negative	Broader coast	Denmark	Modeling				Higher temperatures -> higher plankton grazing -> less phytoplankton accumulating on benthos -> reduced sedimentation	"climate change" AND benthic AND sedimentation AND marine NOT tropic* NOT *arctic
JH	Climate change	Water movement/Local terrestrial input	Substrate change (benthic sediment accumulation)	Bogen J. 2009. The impact of environmental changes on the sediment loads of Norwegian rivers. CATENA 79:251–256.	Positive	Broader coast	Norway	Observational				Increase precip and warmer winter temps -> increase flooding and erosion -> increase delivery of sediment to nearshore	(nutrient* OR temperature) AND (kelp OR Laminariales)
NN	Dredging		Substrate change (benthic sediment accumulation)	Abdul Wahab, MA; Fromont, J; Goinez, O; Fisher, R; Jones, R. 2017. Comparisons of benthic filter feeder communities before and after a large-scale capital dredging program. Marine Pollution Bulletin 122 (1-2):176-193. doi:10.1016/j.marpolbul.2017.06.041.	Positive	Broader Coast	Australia	Observational				Sedimentation increased by 240%. Also measured change in turbdity, as well as impact on sponges.	dredg* AND (benth* AND sediment* AND marine)
NN	Dredging		Substrate change (benthic sediment accumulation)	Bach, L; Nielsen, MH; Bollwerk, SM. 2017. Environmental Impact of Submarine Rock Blasting and Dredging Operations in an Arctic Harbor Area: Dispersal and Bioavailability of Sediment-Associated Heavy Metals. Water Air and Soil Pollution 228(6). doi:10.1007/s11270-017-3363-z.	Positive	Broader Coast	Greenland	Observational				Most sediment settled near the disturbed site.	dredg* AND (benth* AND sediment* AND marine)
NN	Dredging		Substrate change (benthic sediment accumulation)	Black, KP; Parry, GD. 1999. Entrainment, dispersal, and settlement of scallop dredge sediment plumes: field measurements and numerical modelling. Canadian Journal of Fisheries and Aquatic Sciences 56(12): 2271-2281. doi:10.1139/cjfas-56-12-2271.	Positive	Broader Coast	Australia	Experimental				Turbidity measured using OBS	dredg* AND (benth* AND sediment* AND marine)
NN	Dredging		Substrate change (benthic sediment accumulation)	Hitchcock, DR; Bell, S. 2004. Physical impacts of marine aggregate dredging on seabed resources in coastal deposits. Journal of Coastal Research 20(1):101-114. doi:10.2112/1551-5036(2004)20[101:PIOMAD]2.0.CO;2.	Positive	Broader coast	United Kingdom	Observational				Sedimentationi was limited to about 300m away from the dredge site. High-resolution side scan sonar imagery and 177 sediment samples used to assess.	dredg* AND (benth* AND sediment* AND marine)
NN	Dredging		Substrate change (benthic sediment accumulation)	Jones, R; Fisher, R; Bessell-Browne, P. 2019. Sediment deposition and coral smothering. PLOS ONE 14(6). doi:10.1371/journal.pone.0216248.	Positive	Broader coast	Australia	Observational				Also looked at distance from which 90% of the impacts had dissipated; measured TSS, light availability, sediment deposition, and coral smothering	dredg* AND (benth* AND sediment* AND marine)
NN	Dredging		Substrate change (benthic sediment accumulation)	Lednova, J; Chusov, A; Shilin, M. 2013. Eco-monitoring of Dredging in the Gulf of Finland. Global Congress on ICM: Lessons Learned to Address New Challenges. 1-2:1023-1034.	Positive	Broader coast	Gulf of Finland	Observational				Thrust of paper is minimizing negative impacts of dredging	dredg* AND (benth* AND sediment* AND marine)
NN	Dredging		Substrate change (benthic sediment accumulation)	Nielsen, MH; Bach, L; Bollwerk, SM. 2015. Spreading of sediment due to underwater blasting and dredging: Field observations from quay construction in Sisimiut, Greenland. Ocean and Coastal Management 116:512-522. doi:10.1016/j.ocecoaman.2015.09.012.	Positive	Broader coast	Greenland	Observational				Larger sediment particles settled close to the dredging site; smaller particles were transported	dredg* AND (benth* AND sediment* AND marine)
AO	Dredging		Substrate change (benthic sediment accumulation)	Lyngby, J.E. and S.M. Mortensen. 1996. Effects of dredging activities on growth of Laminaria saccharina. Marine Ecology 17(1-3): 345-354	Positive	Broader coast	Nivå Bay	Experimental		Laminaria saccharina	Sporophyte	Dredging positively affects sedimentation change that affects kelp	Laminaria AND dredg* NOT tropical
AO	Dredging		Substrate change (benthic sediment accumulation)	Hayashi, A., H. Tozawa, K. Shimada, K. Takahashi, R. Kaneko, F. Tsukihashi, R. Inoue and T. Ariyama. 2011. Effects of the seaweed bed construction using the mixture of steelmaking slag and dredged soil on the growth of seaweeds. ISIJ International 51(11): 1919-1928	Positive	Broader coast	Ogishima Island	Experimental		Undaria pinnatifida	Sporophyte	Sedimentation from dredge disposal increases kelp growth	dredge AND kelp NOT tropical
AO	Dredging	Faunal Shift	Substrate change (benthic sediment accumulation)	Foulquier, C., J. Baills, H. Blanchet, F. D'Amico and D. Rihouey. 2020. Soft-bottom community responses in a marine area influenced by recurrent dumping activities and freshwater discharge. Marine Pollution Bulletin 156: 111259	Neutral	Broader coast		Observational				The impacts of freshwater flow from nearby estuary appeared more impactful than dumping sediments	dredg* AND (benth* AND sediment* AND marine) NOT tropic*
AO	Dredging	Faunal Shift	Substrate change (benthic sediment accumulation)	Callaway, R., I. Fairley, J. Horrillo-Caraballo. 2020. Natural dynamics overshadow anthropogenic impact on marine fauna at an urbanised coastal embayment. Science of the Total Environment 716: 137009	Positive	Broader coast	Swansea Bay	Observational				Despite the study's title, there were indications of a severe localised negative effect of dredging spoil disposal in Swansea Bay: the site it-self was almost deprived of epifauna	dredg* AND (benth* AND sediment* AND marine) NOT tropic*
AO	Dredging	Faunal Shift	Substrate change (benthic sediment accumulation)	Bettoso, N., I.F. Aleffi, L. Faresi, A. D'Aietti and A. Acquavita. 2020. Macrozoobenthos monitoring in relation to dredged sediment disposal: the case of the Marano and Grado Lagoon (northern Adriatic Sea, Italy). Regional Studies in Marine Science 33: 100916	Positive	Broader coast	Marano and Grado Lagoon	Observational				Macrozoobenthos recovery from dredging took 3-6 months	dredg* AND (benth* AND sediment* AND marine) NOT tropic*
AO	Dredging	Faunal Shift	Substrate change (benthic sediment accumulation)	Hendrick, V.J., Z.L. Hutchison and K.S. Last. 2016. Sediment burial intolerance of marine macroinvertebrates. PLoS One 11(2): e0149114	Positive	Broader coast	Dunstaffnage, Argyll	Experimental				Simulated burial from dredging sedimenttion caused mortality in a number of benthic invertebrates	dredg* AND (benth* AND sediment* AND marine) NOT tropic*
AO	Dredging	Faunal Shift	Substrate change (benthic sediment accumulation)	Cottrell, R.S., K.D. Black, Z.L. Hutchison and K.S. Last. 2016. The influence of organic material and temperature on the burial tolerance of the blue mussell, Mytilus edulis: considerations for the management of marine aggregate dredging. PLoS One 11(1): e0147534	Positive	Broader coast	Isle of Seil	Experimental				Burial of M. edulis with organic material causes greater mortality, but all burial is still bad	dredg* AND (benth* AND sediment* AND marine) NOT tropic*
AO	Dredging	Faunal Shift	Substrate change (benthic sediment accumulation)	Taupp, T., M.A. Wetzel. 2013. Relocation of dredged material in estuaries under the aspect of the Water Framework Directive-A comparison of benthic quality indicators at dumping areas in the Elbe estuary. Ecological Indicators 34: 323-331	Positive	Broader coast	Elbe Estuary	Observational				Disposal of dredge material alters benthic communities	dredg* AND (benth* AND sediment* AND marine) NOT tropic*
AO	Dredging	Faunal Shift	Substrate change (benthic sediment accumulation)	Bolam, S.G., J. Barry, T. Bolam, C. Mason, H.S. Rumney, J.E. Thain and R.J. Law. 2011. Impacts of maintenance dredged material disposal on macrobenthic structure and secondary productivity. Marine Pollution Bulletin 62(10): 2230-2245	Neutral	Broader coast	Southwest UK	Observational				Univariate indices of benthic communities from dredge material disposal showed minimal impact	dredg* AND (benth* AND sediment* AND marine) NOT tropic*
AO	Dredging	Faunal Shift	Substrate change (benthic sediment accumulation)	Bolam, S.G.	Positive	Broader coast		Experimental				Benthic invertebrates show differential vertical migration ability following simulated sediment disposal	dredg* AND (benth* AND sediment* AND marine) NOT tropic*
AO	Dredging	Faunal Shift	Substrate change (benthic sediment accumulation)	Powilleit, M., G. Graf, J. Kleine, R. Riethmuller, K. Stockmann, M.A. Wetzel and J.H.E. Koop. 2009. Experiments on the survival of six brackish macro-invertebrates from the Baltic Sea after dredged spoil coverage and its implications for the field. Journal of Marine Systems 75(3-4): 441-451	Positive	Broader coast	Mecklenburg Bay	Experimental				Benthic invertebrate survival reduced by simulated sediment burial	dredg* AND (benth* AND sediment* AND marine) NOT tropic*
AO	Dredging	Faunal Shift	Substrate change (benthic sediment accumulation)	A.L., and H.M. Feder. 2003. Adjustment of benthic fauna following sediment disposal at a site with multiple stressors in Port Valdez, Alaska. Marine Pollution Bulletin 46(12): 1590-1599	Positive	Broader coast	Port Valdez	Observational				Benthic invertebrates took years to recover to pre-dredge structure following dredge disposal	dredg* AND (benth* AND sediment* AND marine) NOT tropic*
AO	Dredging	Faunal Shift	Substrate change (benthic sediment accumulation)	Stronkhorst, J., F. Ariese, B. van Hattum, J.F. Postma, M. de Kluijver, P.J. Den Besten, M.J.N. Bergman, R. Daan, A.J. Murk and A.D. Vethaak. 2003. Environmental impact and recovery at two dumping sites for dredged material in the North Sea. Environmental Pollution 124(1): 17-31	Positive	Broader coast	Port of Rotterdam	Observational				Benthic invertebrates took years to recover to pre-dredge structure following dredge disposal. Impacts could not be linked to toxicity and were likely from smothering	dredg* AND (benth* AND sediment* AND marine) NOT tropic*
AO	Dredging	Faunal Shift	Substrate change (benthic sediment accumulation)	Smith, S.D.A. and M.J. Rule. 2001. The effects of dredge-spoil dumping on a shallow water soft-sediment community in the Solitary Islants Marine Park, NSW, Australia. Marine Pollution Bulletin 42(11): 1040-1048	Neutral	Broader coast	Solitary Islands Marine Park	Observational				Benthic invertebrate assemblages did not significantly change following disposal of dredged material.	dredg* AND (benth* AND sediment* AND marine) NOT tropic*
AO	Dredging	Faunal Shift	Substrate change (benthic sediment accumulation)	Roberts, R.D., and B.M. Forrest. 1999. Minimal impact from long-term dredge spoil disposal at a dispersive site in Tasman Bay, New Zealand. New Zealand Journal of Marine and Freshwater Research 33(4): 623-633	Neutral	Broader coast	Tasman Bay	Observational				Study mostly focuses on toxicity but states little difference in macrofauna from dredging spoil disposal because site is in dynamic environment, dispersing spoil.	dredg* AND (benth* AND sediment* AND marine) NOT tropic*
AO	Dredging	Faunal Shift	Substrate change (benthic sediment accumulation)	Newell, R.C., D.R. Hitchcock, and L.J. Seiderer. 1999. Organic enrichment associated with outwash from marine aggregates dredging: a probable explanation for surface sheens and enhanced benthic production in the vicinity of dredging operations. Marine Pollution Bulletin 38(9): 809-818	Negative	Broader coast	Southwold	Observational				Benthic communities in the vicinity of dredging may be enriched by remains of invertebrates chopped up and dispersed from dredge footprint. Gross and certainly a tradeoff but should likely be reported as faunal enhancement	dredg* AND (benth* AND sediment* AND marine) NOT tropic*
AO	Dredging	Faunal Shift	Substrate change (benthic sediment accumulation)	Chandrasekara, W.U., and C.L.J. Frid. 1998. A laboratory assessment of the survival and vertical movement of two epibenthic gastropod species Hydrobia ulvae (Pennant) and Littorina littorea (Linnaeus), after burial in sediment. Journal of Experimental Marine Biology and Ecology 221(2): 191-207	Positive	Broader coast		Experimental				Experimental burial of two gastropods resulted in mortality	dredg* AND (benth* AND sediment* AND marine) NOT tropic*
AO	Dredging	Faunal Shift	Substrate change (benthic sediment accumulation)	Wulff, A., K. Sundback, C. Nilsson, L. Carlson and B. Jonsson. 1997. Effect of sediment load on the microbenthic community of a shallow-water sandy sediment. Estuaries 20(3): 547-558	Neutral	Broader coast	Tjärnö	Experimental				Simulated sedimentation from anthropogenic impacts, such as dredging, showed rapid responses in meiofauna	dredg* AND (benth* AND sediment* AND marine) NOT tropic*
AO	Dredging	Faunal Shift	Substrate change (benthic sediment accumulation)	Somerfield, P.J., H.L. Rees and R.M. Warwick. 1995. Interrelationships in community structure between shallow-water marine meiofauna and macrofauna in relation to dredgings disposal. Marine Ecology Progress Series 127(1-3): 103-112	Positive	Broader coast	Liverpool	Observational				Dredge material disposal has different effects on various macrofauna components	dredg* AND (benth* AND sediment* AND marine) NOT tropic*
KA	Shoreline development	Water movement	Substrate change (benthic sediment accumulation)	Rakha, K.A., and Kamphuis, J.W., 1997a, Wave induced currents in the vicinity of a seawall: Coastal Engineering, v. 30, p. 23–52.	Neutral	Broader coast	Computerland	Modeling				volume of erosion for beaches backed by seawalls was nearly the same as that for a beach without a seawall.	Referenced within Shipman et al. 2010
KA	Shoreline development	Water movement	Substrate change (benthic sediment accumulation)	Rakha, K.A., and Kamphuis, J.W., 1997b, A morphology model for an eroding beach backed by a seawall: Coastal Engineering, v. 30, p. 53–75.	Neutral	Broader coast	Computerland	Modeling				volume of erosion for beaches backed by seawalls was nearly the same as that for a beach without a seawall.	Referenced within Shipman et al. 2010
KA	Shoreline development	Water movement	Substrate change (benthic sediment accumulation)	Miles, J.R., Russel, P.E., and Huntley, D.A., 2001, Field measurements of sediment dynamics in front of a seawall: Journal of Coastal Research, v. 17, no. 1, p. 195–206.	Negative	Broader coast	Southern England	Experimental				During the relatively low energy conditions measured, suspended sediment and longshore currents were observed to be stronger in front of a seawall than on an adjacent natural beach, resulting in a longshore sediment transport rate that was on the order of a magnitude greater in front of the wall.	Referenced within Shipman et al. 2010
KA	Shoreline development	Water movement	Substrate change (benthic sediment accumulation)	Schwartz, M.L., B.D. Harp, B.E. Taggart, and M. Chrzastowski. 1991. Net shore drift in Washington state: volume 3, Central Puget Sound region. Washington Department of Ecology, Shorelands and Coastal Zone Management Program. Olympia WA.	Negative	Salish Sea	Puget Sound					Alongshore transport of sediment within Elliott Bay changed	Referenced within Shipman et al. 2010
KA	Shoreline development	Water movement	Substrate change (benthic sediment accumulation)	Vona I, Gray MW, Nardin W. The Impact of Submerged Breakwaters on Sediment Distribution along Marsh Boundaries. Water. 2020; 12(4):1016.	Negative	Broader coast	Computerland	Modeling				Study results indicated that breakwaters are advantageous for wave breaking to protect shorelines from the wave’s energy, however, they might also be an obstacle for sediment transport, negatively affecting nourishment processes	("shoreline armor*")
KA	Shoreline development	Water movement	Substrate change (benthic sediment accumulation)	P H Gunawan and S R Pudjaprasetya 2018 J. Phys.: Conf. Ser. 971 012027	Other	Broader coast	Computerland	Modeling				the beach experiences changes of coastline caused by sediment trapped in a groyne system.	"shoreline development" AND "sediment"
KA	Shoreline development	Water movement	Substrate change (benthic sediment accumulation)	Walters, K., Hutchens, J. J., Koepfler, E. T., & Luken, J. O. (2010). Local-scale characteristics of high-marsh communities next to developed and undeveloped shorelines in an ocean-dominated estuary, Murrells Inlet, SC. Aquatic sciences, 72(3), 309-324.	Neutral	Broader coast	Murrells Inlet, SC	Observational				No significant difference in sediment particle size distributions (Fig. 3) existed between developed and undeveloped locations for either barrier (Z = 0.577, P > 0.05) or mainland locations (Z = 0.289, P > 0.05).	"shoreline development" AND "sediment"
KA	Shoreline development	Water movement	Substrate change (benthic sediment accumulation)	Heery EC, Dafforn KA, Smith JA, Ushiama S, Mayer-Pinto M (2018) Not all artificial structures are created equal: Pilings linked to greater ecological and environmental change in sediment communities than seawalls. Marine Environmental Research 142:286-294	Positive	Broader coast	Sydney	Observational				Pilings sediments had significantly finer grain size, higher organic content, and generally lower C:N ratios than sediments adjacent to the other habitat types, suggesting flow is reduced by pilings.	"shoreline armor*" AND "sediment"
KA	Shoreline development	Water movement	Substrate change (benthic sediment accumulation)	Dethier MN, Raymond WW, McBride AN, Toft JD, Cordell JR, Ogston AS, Heerhartz SM, Berry HD (2016) Multiscale impacts of armoring on Salish Sea shorelines: Evidence for cumulative and threshold effects. Estuarine, Coastal and Shelf Science 175:106-117	Negative	Salish Sea	Puget Sound	Observational				In drift cells with extensive armoring, beaches have coarser sediment.. At large spatial and temporal scales, armoring much of a sediment drift cell may result in reduction of the finer grain-size fractions on beaches	"shoreline armor*" AND "sediment"
KA	Shoreline development	Water movement	Substrate change (benthic sediment accumulation)	Heerhartz SM, Dethier MN, Toft JD, Cordell JR, Ogston AS (2014) Effects of Shoreline Armoring on Beach Wrack Subsidies to the Nearshore Ecotone in an Estuarine Fjord. Estuaries and Coasts 37:1256-1268	Negative	Salish Sea	Puget Sound	Observational				cobble (grains >60 mm) were significantly different, with more cobbles present in the wrack line at armored beaches.	"shoreline armor*" AND "sediment"
JH	Upland development	Local terrestrial input	Substrate change (benthic sediment accumulation)	Glover HE, Ogston AS, Miller IM, Eidam EF, Rubin SP, Berry HD. 2019. Impacts of Suspended Sediment on Nearshore Benthic Light Availability Following Dam Removal in a Small Mountainous River: In Situ Observations and Statistical Modeling. Estuaries and Coasts 42:1804–1820.	Negative	Salish Sea	Strait of Juan de Fuca	Modeling / Observational				Sediment from dam removal increased benthic sedimentation	(logging OR agricultur* OR urban* OR dam* OR industr*) AND benthic AND sediment* AND marine AND ("Salish Sea" OR "Puget Sound" OR "Strait of Georgia" OR "San Juan Islands" OR "Gulf Islands" OR "Vancouver Island" OR "Washington" OR "British Columbia")		NOTE: what direction is dam removal?
JH	Upland development	Local terrestrial input	Substrate change (benthic sediment accumulation)	Rubin, S. P., Miller, I. M., Foley, M. M., Berry, H. D., Duda, J. J., Hudson, B., Elder, N. E., Beirne, M. M., Warrick, J. A., McHenry, M. L., Stevens, A. W., Eidam, E. F., Ogston, A. S., Gelfenbaum, G., & Pedersen, R. (2017). Increased sediment load during a large-scale dam removal changes nearshore subtidal communities. PLOS ONE, 12(12), e0187742. https://doi.org/10.1371/journal.pone.0187742	Negative	Salish Sea	Strait of Juan de Fuca	Observational				Dam removal resulted in transport of lots of sediment to nearshore	(logging OR agricultur* OR urban* OR dam* OR industr*) AND salin* AND ("Salish Sea" OR "Puget Sound" OR "Strait of Georgia" OR "San Juan Islands" OR "Gulf Islands" OR "Vancouver Island" OR "Washington" OR "British Columbia")		NOTE: what direction is dam removal?
JH	Upland development	Local terrestrial input	Substrate change (benthic sediment accumulation)	Chen Y, Chen N, Li Y, Hong H. 2018. Multi-timescale sediment responses across a human impacted river-estuary system. Journal of Hydrology 560:160–172.	Negative	Broader coast	Jiulong River, China	Observational				Dam construction reduced sediment output: "over the long term, the reduction of riverine sediment yield increased marine sediments trapped into the estuary."	((logging OR agricultur* OR urban* OR dam* OR industr*) AND (turbid* OR "water clarity" OR "light availability") AND marine NOT tropic*)
JH	Upland development	Local terrestrial input	Substrate change (benthic sediment accumulation)	González SA, Stotz W, Lancellotti D. 2014. Effects of the Discharge of Iron Ore Tailings on Subtidal Rocky-Bottom Communities in Northern Chile. Journal of Coastal Research 30:500–514. Coastal Education and Research Foundation.	Positive	Broader coast	Northern Chile	Observational				Iron mine run off led to high nearshore turbidity and sediment deposit	((logging OR agricultur* OR urban* OR dam* OR industr*) AND (turbid* OR "water clarity" OR "light availability") AND marine NOT tropic*)
JH	Upland development	Local terrestrial input	Substrate change (benthic sediment accumulation)	Cociasu A, Dorogan L, Humborg C, Popa L. 1996. Long-term ecological changes in Romanian coastal Waters of the Black Sea. Marine Pollution Bulletin 32:32–38.	Positive	Broader coast	Black Sea	Observational				Fertilizer and industrial runoff led to higher nutrient levels in river, led to algal blooms in Sea, led to benthic sedimentation	((logging OR agricultur* OR urban* OR dam* OR industr*) AND benthic AND sedimentation AND marine NOT tropic* NOT coral)
JH	Upland development	Local terrestrial input	Substrate change (benthic sediment accumulation)	Gorostiaga J, Díez I. 1996. Changes in the sublittoral benthic marine macroalgae in the polluted area of Abra de Bilbao and proximal coast (Northern Spain). Marine Ecology Progress Series 130:157–167.	Positive	Broader coast	Northern Spain	Observational				Reduced sedimentation - "recovery was directly related to a decrease in industrial activity and closure of the mineral washeries, as well as the establishment of urban wastewater-treatment plants for various municipalities."	((logging OR agricultur* OR urban* OR dam* OR industr*) AND benthic AND sedimentation AND marine NOT tropic* NOT coral)
JH	Climate change	Water movement/Depth/Local terrestrial input	Temperature	Iwabuchi BL, Gosselin LA(2019) Long-term trends and regional variability in sea surface temperature, salinity, and intertidal rock temperature on Vancouver Island, Canada. Bulletin of Marine Science95: 337-354	Positive	Salish Sea	East coast Vancouver Island	Observational				Measured in June and July	"climate change" AND "temperature" AND ("Salish Sea" OR "Puget Sound" OR "Strait of Georgia" OR "San Juan Islands" OR "Gulf Islands" OR "Vancouver Island" OR "Washington" OR "British Columbia")
JH	Climate change	Water movement/Depth/Local terrestrial input	Temperature	Riche, O., Johannessen, S. C., & Macdonald, R. W. (2014). Why timing matters in a coastal sea: Trends, variability and tipping points in the Strait of Georgia, Canada. Journal of Marine Systems, 131, 36–53. https://doi.org/10.1016/j.jmarsys.2013.11.003	Positive	Salish Sea	Strait of Georgia	Observational / Review					"climate change" AND "temperature" AND ("Salish Sea" OR "Puget Sound" OR "Strait of Georgia" OR "San Juan Islands" OR "Gulf Islands" OR "Vancouver Island" OR "Washington" OR "British Columbia")
JH	Climate change	Water movement/Depth/Local terrestrial input	Temperature	Khangaonkar, T., Nugraha, A., Xu, W., & Balaguru, K. (2019). Salish Sea Response to Global Climate Change, Sea Level Rise, and Future Nutrient Loads. Journal of Geophysical Research: Oceans, 124(6), 3876–3904. https://doi.org/10.1029/2018JC014670	Positive	Salish Sea		Modeling				Downscaled NCR Community Earth System model	"climate change" AND "temperature" AND ("Salish Sea" OR "Puget Sound" OR "Strait of Georgia" OR "San Juan Islands" OR "Gulf Islands" OR "Vancouver Island" OR "Washington" OR "British Columbia")
JH	Climate change	Water movement/Depth/Local terrestrial input	Temperature	Iwabuchi BL, Gosselin LA(2019) Long-term trends and regional variability in sea surface temperature, salinity, and intertidal rock temperature on Vancouver Island, Canada. Bulletin of Marine Science95: 337-354	Positive	Broader coast	West coast Vancouver Island	Observational				Measured in January and February	"climate change" AND "temperature" AND ("Salish Sea" OR "Puget Sound" OR "Strait of Georgia" OR "San Juan Islands" OR "Gulf Islands" OR "Vancouver Island" OR "Washington" OR "British Columbia")
JH	Climate change	Water movement/Depth/Local terrestrial input	Temperature	Masson, D., & Cummins, P. F. (2007). Temperature trends and interannual variability in the Strait of Georgia, British Columbia. Continental Shelf Research, 27(5), 634–649. https://doi.org/10.1016/j.csr.2006.10.009	Positive	Salish Sea	Strait of Georgia	Observational				Found citation in Johannessen and MacDonald (2009); did not appear in WoS search	"climate change" AND "temperature" AND ("Salish Sea" OR "Puget Sound" OR "Strait of Georgia" OR "San Juan Islands" OR "Gulf Islands" OR "Vancouver Island" OR "Washington" OR "British Columbia")
KA	Shoreline development		Temperature	Rice, C.A. 2006. Effects of shoreline modification on a northern puget sound beach: Microclimate and embryo mortality in surf smelt (Hypomesus pretiosus). Estuaries and Coasts 29: 63–71.	Positive	Salish Sea	Whidbey Basin, Puget Sound	Observational				Substrate and air temperature higher along modified beaches than natural beaches	Reference within Blake et al. 2014 found using ("shoreline development" AND "nutrients")
KA	Shoreline development		Temperature	Walters, K., Hutchens, J. J., Koepfler, E. T., & Luken, J. O. (2010). Local-scale characteristics of high-marsh communities next to developed and undeveloped shorelines in an ocean-dominated estuary, Murrells Inlet, SC. Aquatic sciences, 72(3), 309-324.	Positive	Broader coast	Murrells Inlet, SC	Observational				The maximum and range of sediment surface temperatures varied over the 2-week period sampled at mainland developed and undeveloped locations (Fig. 9). A significant interaction between date and boundary development existed for maximum temperatures (F 13, 56 = 1.94, P < 0.05), but while temperatures varied between 25 and 40°C, on no date did undeveloped exceed developed (Fig. 9). No significant in…	("shoreline development" AND "sediment")
KA	Shoreline development		Temperature	Morley SA, Toft JD, Hanson KM (2012) Ecological Effects of Shoreline Armoring on Intertidal Habitats of a Puget Sound Urban Estuary. Estuaries and Coasts 35:774-784	Positive	Salish Sea	Duwamish River, Puget Sound	Observational				Across all study reaches, mean maximum daily intertidal temperature was from 1.7°C to 2.4°C warmer at armored than at unarmored sites from late spring through summer (Fig. 4; two-tailed paired t test, P<0.05, n07). When examined over individual study reaches from May–July, maximum daily water temperature was higher at armored sites than at unarmored in the upper estuary, cooler in the lower estua…	"shoreline armor*" AND "temperature"
KA	Shoreline development		Temperature	Heerhartz SM, Dethier MN, Toft JD, Cordell JR, Ogston AS (2014) Effects of Shoreline Armoring on Beach Wrack Subsidies to the Nearshore Ecotone in an Estuarine Fjord. Estuaries and Coasts 37:1256-1268	Positive	Salish Sea	Puget Sound	Observational				The loggers recorded the same temperatures when underwater during higher high tides each evening for 3–4 h, but when exposed to air the rest of the time, the armored logger reached much higher temperatures during the day and somewhat lower temperatures at night than the unarmored logger.	"shoreline armor*" AND "sediment"
JH	Upland development	Local terrestrial input	Temperature	Jung S. 2008. Spatial variability in long-term changes of climate and oceanographic conditions in Korea:11.	Positive	Broader coast	Korea	Observational				Urban heat island effect increased nearshore SST and decreased SSS
JH	Upland development	Local terrestrial input	Temperature	**stopped at pg 16 (sorted by relevance) with no relevant papers**									(logging OR agricultur* OR urbaniz* OR industr*) AND marine AND temperature NOT tropic* NOT *arctic)
NN	Vessel traffic	Water movement	Temperature	Lindholm T, Svartstrom M, Spoof L, and Meriluoto J. 2001. Effects of ship traffic on archipelago waters off the Langnas harbour in Aland, SW Finland. Hydrobiologia 444(1-3):217-225. doi:10.1023/A:1017518131889.	Positive	Broader Coast	Finland	Observational				Large ships basically cause artificial upwellings, especially in areas outside of the harbor where they turn. Detected increased bottom temperaturs due to increased water mixing.	Turned up in results for a different search: ("vessel traffic" OR "boat traffic" OR "ship* traffic") AND (turbid* OR "water clarity" OR light availab*)
SS			Temperature	Li et al 2020. Responses of the kelp Saccharina latissima (Phaeophyceae) to the warming Arctic: from physiology to transcriptomics	Positive	Broader Coast	Svalbard	Experimental	Non-floating	Saccharina latissima	Adult sporophyte	2-day acclimation to temperauture led to increases in performance metrics	Search terms: "Kelp AND salinity"; also "Kelp AND temperature"
SS			Temperature	Rodriguez et al. 2019. Journal of Applied Phycology.	Other	Broader coast	Magallanes, Chile	Experimental	Floating	Macrocystis pyrifera	Zoospore / Gametophyte	Germination rate and sex ratio showed complex responses to temperature both interacting with source population (genotype) and salinity	Search terms: "Kelp AND salinity"
SS			Temperature	Lind and Konar. 2017. Effects of abiotic stressors on kelp early life-history stages. Algae. 32(3):223-233	Negative	Broader coast	Alaska	Experimental	Non-floating	Saccharina latissima	Zoospore / Gametophyte	Species effected in same direction but not to same magnitude	Search terms: "Kelp AND salinity"		I think this should be one observation per species
SS			Temperature	Lind and Konar. 2017. Effects of abiotic stressors on kelp early life-history stages. Algae. 32(3):223-233	Negative	Broader coast	Alaska	Experimental	Floating	Eualaria, Nereocystis	Zoospore / Gametophyte	Species effected in same direction but not to same magnitude	Search terms: "Kelp AND salinity"		I think this should be one observation per species
SS			Temperature	Bollen et al. Salinity and temperature tolerance of the invasive alga Undaria pinnatidifida and native New Zealand kelps: implications for competition. Marine Biology. 163(9): 197	Negative	Broader coast	New Zealand	Experimental	Non-floating	Ecklonia radiata	Adult sporophyte	Controlled experiment showing negative effects on photosynthetic quantum yield	Search terms: "Kelp AND salinity"
SS			Temperature	Bollen et al. Salinity and temperature tolerance of the invasive alga Undaria pinnatidifida and native New Zealand kelps: implications for competition. Marine Biology. 163(9): 198	Negative	Broader coast	New Zealand	Experimental	Non-floating	Undaria pinnatifida	Adult sporophyte	Controlled experiment showing negative effects on photosynthetic quantum yield	Search terms: "Kelp AND salinity"
SS			Temperature	Bollen et al. Salinity and temperature tolerance of the invasive alga Undaria pinnatidifida and native New Zealand kelps: implications for competition. Marine Biology. 163(9): 199	Negative	Broader coast	New Zealand	Experimental	Non-floating	Lessonia variegata	Adult sporophyte	Controlled experiment showing negative effects on photosynthetic quantum yield	Search terms: "Kelp AND salinity"
SS			Temperature	Assis et al. 2016. Future climate change is predicted to shift long-term persistence zones in the cold-temperate kelp Laminaria hyperborea. Marine Environmental Research 113: 174-182.	Negative	Broader coast	Europe	Modeling	Non-floating	Laminaria hyperborea	Adult sporophyte	Model demonstrated loss of kelp with increasing temperatures from climate change	Search terms: "Kelp AND salinity"; also "Kelp AND temperature"
SS			Temperature	Dellatorre et al. (2014). Aquatic Invasions. 9(4): 467-478.	Other	Broader coast	Argentina	Observational	Non-floating	Undaria pinnatifida	Adult sporophyte	Based on species distributions; decreased salinity limits colonization, upper and lower temperature constrain distribution	Search terms: "Kelp AND salinity"
SS			Temperature	Nielsen et al 2014. Growth dynamics of Saccharina latissima (Laminariales, Phaeophyceae) in Aarhus Bay, Denmark, and along the species' distribution range. Marine Biology. 161: 2011-2023	Negative	Broader coast	Denmark and Europe	Observational	Non-floating	Saccharina latissima	Adult sporophyte	Growth rate near the lower end in Danish population with high summer temperatures and low salinity	Search terms: "Kelp AND salinity"
SS			Temperature	Rinde et al 2014	Positive	Broader coast	NE Atlantic	Observational	Non-floating	Laminaria hyperborea	Adult sporophyte	Kelp found in warmer, more saline areas; urchin barrens found in colder, fresher areas. This is very much COLD temperate	Search terms: "Kelp AND salinity"
SS			Temperature	Husa et al. 2014. Historical changes in macroalgal communities in Handanger (Norway). Marine Biology Research 10(3): 226-240.	Neutral	Broader coast	Norway	Observational	Non-floating	Laminaria spp. and Saccharina latissima (lumped as single observation in study)	Adult sporophyte	Observational study of kelp distributions in fjord found high resilience in kelps but changes in other species; over time period of interest, both salinity and temperature have changed somewhat	Search terms: "Kelp AND salinity"
SS			Temperature	Hamilton et al. Remote sensing: generation of long-term kelp bed data sets for evaluation of impacts of climatic variation	Neutral	Broader coast	Oregon	Observational	Floating	Nereocystis luetkeana	Adult sporophyte	No evident effect of 2014-2016 temperature anomaly on kelp abundance	search terms: "nutrient* AND (kelp or Laminariales)
SS			Temperature	Schroeder et al. Spatial and temporal persistence of nearshore kelp beds on the west coast of British Columbia, Canada using satellite remote sensing	Negative	Salish Sea	Vancouver island	Observational	Floating	Nereocystis luetkeana	Adult sporophyte	Decline in kelp in 2017 vs earlier years - 2017 was warmest year	search terms: "nutrient* AND (kelp or Laminariales)
SS			Temperature	Fleischman et al. Macrocystia (Laminariales, Phaeophyceae) in South Africa: distribution, morphology and potential susceptibility to warming events.	Other	Broader coast	South Africa	Experimental	Floating	Macrocystis pyrifera	Adult sporophyte	Macrocystis has thermal optimum around 15 degrees, declines above 17.5 degrees (THRESHOLD response)	search terms: "nutrient* AND (kelp or Laminariales)
SS			Temperature	Sanchez-Barredo et al 2020. Effects of heat waves and light deprivation on giant kelp juveniles (Macrocystis pyrifera, Laminariales, Phaeophyceae). Journal of Phycology.	Negative	Broader coast	Baja California	Experimental	Floating	Macrocystis pyrifera	Adult sporophyte	Fv/Fm was decreased after a week at 24C under "light conditions"	search terms: "nutrient* AND (kelp or Laminariales)
SS			Temperature	Nepper-Davidsen et al. 2019. Exposure to simulated heatwave scenarios causes long-term reductions in performance in Saccharina latissima. Marine Ecology Progress Series 630: 25-39.	Negative	Broader coast	Limfjorden, Denmark	Experimental	Non-floating	Saccharina latissima	Adult sporophyte	Increasing temperature led to decreased survival (at highest temperature) and negative physiological effects at all heightened temperatures	search terms: "nutrient* AND (kelp or Laminariales)
SS			Temperature	Burdett et al. 2019. Photophysiological responses of canopy-forming kelp species to short-term acute stress. Frontiers in Marine Science	Negative	Broader coast	UK	Experimental	Non-floating	Laminaria digitata	Adult sporophyte	Short term (3 day) heat pulse had slight effect on various physiological metrics	search terms: "nutrient* AND (kelp or Laminariales)
SS			Temperature	Burdett et al. 2019. Photophysiological responses of canopy-forming kelp species to short-term acute stress. Frontiers in Marine Science	Neutral	Broader coast	UK	Experimental	Non-floating	Laminaria hyperborea	Adult sporophyte	Short term (3 day) heat pulse had NO effect on various physiological metrics	search terms: "nutrient* AND (kelp or Laminariales)
SS			Temperature	Bell et al. 2020. Three decades of variability in California's giant kelp forests from the Landsat satellites	Negative	Broader coast	California	Observational	Floating	Macrocystis pyrifera	Adult sporophyte	Interannual variation in kelp bed size correlates with temperature and nutrients, with cooler , nutrient rich waters leading to larger bes	search terms: "(nutrient* OR temperature) AND (kelp OR Laminariales)"
SS			Temperature	Monteiro et al. 2019. BMC Plant Biology. 19:513.	Positive	Broader coast	Roscoff (France) and Spitsbergen	Experimental	Non-floating		Adult sporophyte	Low salinity and low temperature increased expression of stress response genes; low salinity and low temperature together had the biggest effect	Search terms: "Kelp AND salinity"; also came up "Kelp AND temperature"
JH			Temperature	Gao X, Endo H, Nagaki M, Agatsuma Y. 2016. Growth and survival of juvenile sporophytes of the kelp Ecklonia cava in response to different nitrogen and temperature regimes. Fisheries Science 82:623–629.	Negative	Broader coast	Japan	Experimental	Non-floating	Ecklonia cava	Adult sporophyte	Higher temperature treatments -> lower survival and photosynthesis	kelp AND (turbid* OR "water clarity" OR light availab*)
JH			Temperature	Hollarsmith JA, Buschmann AH, Camus C, Grosholz ED. 2020. Varying reproductive success under ocean warming and acidification across giant kelp (Macrocystis pyrifera) populations. Journal of Experimental Marine Biology and Ecology 522:151247.	Negative	Broader coast	California	Experimental	Floating	Macrocystis pyrifera	Gametophyte / Embryonic sporophyte	Fewer embryonic sporophytes in high temperature (20C) treatments
JH			Temperature	Hollarsmith JA, Buschmann AH, Camus C, Grosholz ED. 2020. Varying reproductive success under ocean warming and acidification across giant kelp (Macrocystis pyrifera) populations. Journal of Experimental Marine Biology and Ecology 522:151247.	Negative	Broader coast	Chile	Experimental	Floating	Macrocystis pyrifera	Gametophyte / Embryonic sporophyte	No embryonic sporophytes in high temprature (18C) treatments
JH			Temperature	Buschmann AH, Pereda SV, Varela DA, Rodríguez-Maulén J, López A, González-Carvajal L, Schilling M, Henríquez-Tejo EA, Hernández-González MC. 2014. Ecophysiological plasticity of annual populations of giant kelp (Macrocystis pyrifera) in a seasonally variable coastal environment in the Northern Patagonian Inner Seas of Southern Chile. Journal of Applied Phycology 26:837–847.	Negative	Broader coast	S. Chile	Observational	Floating	Macrocystis pyrifera	Adult sporophyte	high temperatures (>15–17 °C) explain the high mortality of adult plants in summer.	kelp AND (turbid* OR "water clarity" OR light availab*) AND ("Salish Sea" OR "Puget Sound" OR "Strait of Georgia" OR "San Juan Islands" OR "Gulf Islands" OR "Vancouver Island" OR "Washington" OR "British Columbia")
JH			Temperature	Wernberg T, Goldberg N. 2008. Short-term temporal dynamics of algal species in a subtidal kelp bed in relation to changes in environmental conditions and canopy biomass. Estuarine, Coastal and Shelf Science 76:265–272.	Negative	Broader coast	Perth, Australia	Observational	Non-floating	Ecklonia radiata	Adult sporophyte	"Biomass of E. radiata was positively correlated with changes in sea surface temperature and light, and negatively correlated with wave height." Here light = changes in seasonal solar radiation	kelp AND (turbid* OR "water clarity" OR light availab*)
JH			Temperature	Smale D, Burrows M, Evans A, King N, Sayer M, Yunnie A, Moore P. 2016. Linking environmental variables with regional- scale variability in ecological structure and standing stock of carbon within UK kelp forests. Marine Ecology Progress Series 542:79–95.	Negative	Broader coast	UK	Observational	Non-floating	Laminaria hyperborea	Adult sporophyte	kelp canopy biomass and the standing stock of carbon were positively correlated with large-scale wave fetch and light levels	kelp AND (turbid* OR "water clarity" OR light availab*)
JH			Temperature	Sánchez?Barredo M, Sandoval?Gil JM, Zertuche?González JA, Ladah LB, Belando?Torrentes MD, Beas?Luna R, Cabello?Pasini A. (n.d.). Effects of Heat Waves and Light Deprivation on Giant Kelp Juveniles (Macrocystis pyrifera, Laminariales, Phaeophyceae). Journal of Phycology n/a. Available from http://onlinelibrary.wiley.com/doi/abs/10.1111/jpy.13000 (accessed July 22, 2020).	Neutral	Broader coast	Baja California	Experimental	Floating	Macrocystis pyrifera	Adult sporophyte	Maximum quantum yield (Fv/Fm) decreased in juveniles under light at 24°C, likely reflecting some damage on the photosynthetic apparatus or dynamic photoinhibition; however, no other sign of physiological alteration was found in this treatment (i.e., pigments, nutrient reserves and uptake, oxidative stress).	kelp AND (turbid* OR "water clarity" OR light availab*)
JH			Temperature	Mabin C, Johnson C, Wright J. 2019. Physiological response to temperature, light, and nitrates in the giant kelp Macrocystis pyrifera, from Tasmania, Australia. Marine Ecology Progress Series 614:1–19.	Negative	Broader coast	Tasmania	Experimental	Floating	Macrocystis pyrifera	Adult sporophyte	rapid deterioration of kelp tissue was a consequence of temperature stress (high temperature), photoinhibition (high light), and low light	kelp AND (turbid* OR "water clarity" OR light availab*)
JH			Temperature	Smale DA, Wernberg T, Yunnie ALE, Vance T. 2015. The rise of Laminaria ochroleuca in the Western English Channel (UK) and comparisons with its competitor and assemblage dominant Laminaria hyperborea. Marine Ecology 36:1033–1044.	Positive	Broader coast	England	Observational	Non-floating	Laminaria ochroleuca	Adult sporophyte	Poleward range expansion, likely due to increasing SST	kelp AND epiphyt*
JH			Temperature	O’Brien JM, Scheibling RE. 2018. Low recruitment, high tissue loss, and juvenile mortality limit recovery of kelp following large-scale defoliation. Marine Biology 165:171.	Negative	Broader coast	Nova Scotia	Observational	Non-floating	Saccharina latissima	Adult sporophyte	Large decreases in blade area of juveniles were related to cover by the invasive bryozoan Membranipora membranacea, grazing by small snails Lacuna vincta, and warm seawater temperatures.	kelp AND epiphyt*
JH			Temperature	Bogen J. 2009. The impact of environmental changes on the sediment loads of Norwegian rivers. CATENA 79:251–256.	Negative	Broader coast	Norway	Observational	Non-floating	Saccharina latissima	Adult sporophyte	During the last decade extensive ecological changes have taken place in the coastal areas of southern Norway as 90% of the sugar kelp forest has been lost. This change has been attributed to an apparent increase in sediment delivery to the sea along with a rise in sea temperatures.	(nutrient* OR temperature) AND (kelp OR Laminariales)
JH			Temperature	Fernández C. 2011. The retreat of large brown seaweeds on the north coast of Spain: the case of Saccorhiza polyschides. European Journal of Phycology 46:352–360. Taylor & Francis.	Negative	Broader coast	Spain	Observational	Non-floating	Laminaria ochroleuca	Adult sporophyte	Range shrinkage linked to marine heatwaves	(nutrient* OR temperature) AND (kelp OR Laminariales)
JH			Temperature	Kirihara S, Nakamura T, Kon N, Fujita D, Notoya M. 2006. Recent Fluctuations in Distribution and Biomass of Cold and Warm Temperature Species of Laminarialean Algae at Cape Ohma, Northern Honshu, Japan. Journal of Applied Phycology 18:521–527.	Negative	Broader coast	Japan	Observational	Non-floating	Saccharina japonica	Adult sporophyte	Long-term observations revealed decrease in frequency of occurance of cold-associated kelp species and concurrent increase in SST	(nutrient* OR temperature) AND (kelp OR Laminariales)
JH			Temperature	Kirihara S, Nakamura T, Kon N, Fujita D, Notoya M. 2006. Recent Fluctuations in Distribution and Biomass of Cold and Warm Temperature Species of Laminarialean Algae at Cape Ohma, Northern Honshu, Japan. Journal of Applied Phycology 18:521–527.	Negative	Broader coast	Japan	Observational	Non-floating	Kjellmaniella crassifolia	Adult sporophyte	Long-term observations revealed decrease in frequency of occurance of cold-associated kelp species and concurrent increase in SST	(nutrient* OR temperature) AND (kelp OR Laminariales)
JH			Temperature	Kirihara S, Nakamura T, Kon N, Fujita D, Notoya M. 2006. Recent Fluctuations in Distribution and Biomass of Cold and Warm Temperature Species of Laminarialean Algae at Cape Ohma, Northern Honshu, Japan. Journal of Applied Phycology 18:521–527.	Negative	Broader coast	Japan	Observational	Non-floating	Costaria costata	Adult sporophyte	Long-term observations revealed decrease in frequency of occurance of cold-associated kelp species and concurrent increase in SST	(nutrient* OR temperature) AND (kelp OR Laminariales)
JH			Temperature	Kirihara S, Nakamura T, Kon N, Fujita D, Notoya M. 2006. Recent Fluctuations in Distribution and Biomass of Cold and Warm Temperature Species of Laminarialean Algae at Cape Ohma, Northern Honshu, Japan. Journal of Applied Phycology 18:521–527.	Positive	Broader coast	Japan	Observational	Non-floating	Undaria peterseniana	Adult sporophyte	Long-term observations revealed increase in frequency of occurance of warm-associated kelp species and concurrent increase in SST	(nutrient* OR temperature) AND (kelp OR Laminariales)
JH			Temperature	Kirihara S, Nakamura T, Kon N, Fujita D, Notoya M. 2006. Recent Fluctuations in Distribution and Biomass of Cold and Warm Temperature Species of Laminarialean Algae at Cape Ohma, Northern Honshu, Japan. Journal of Applied Phycology 18:521–527.	Positive	Broader coast	Japan	Observational	Non-floating	Ecklonia stolonifera	Adult sporophyte	Long-term observations revealed increase in frequency of occurance of warm-associated kelp species and concurrent increase in SST	(nutrient* OR temperature) AND (kelp OR Laminariales)
JH			Temperature	Kirihara S, Nakamura T, Kon N, Fujita D, Notoya M. 2006. Recent Fluctuations in Distribution and Biomass of Cold and Warm Temperature Species of Laminarialean Algae at Cape Ohma, Northern Honshu, Japan. Journal of Applied Phycology 18:521–527.	Positive	Broader coast	Japan	Observational	Non-floating	Undaria pinnatifida	Adult sporophyte	Long-term observations revealed increase in frequency of occurance of warm-associated kelp species and concurrent increase in SST	(nutrient* OR temperature) AND (kelp OR Laminariales)
JH			Temperature	Liu F, Pang SJ. 2010. Performances of growth, photochemical efficiency, and stress tolerance of young sporophytes from seven populations of Saccharina japonica (Phaeophyta) under short-term heat stress. Journal of Applied Phycology 22:221–229.	Negative	Broader coast	China	Experimental	Non-floating	Saccharina japonica	Adult sporophyte	Growth reduced in high temp, though with variation among populations - southernmost wild population tested performed best in high temps	(nutrient* OR temperature) AND (kelp OR Laminariales)
JH			Temperature	Ladah LB, Zertuche-González JA. 2007. Survival of microscopic stages of a perennial kelp (Macrocystis pyrifera) from the center and the southern extreme of its range in the Northern Hemisphere after exposure to simulated El Niño stress. Marine Biology 152:677–686.	Negative	Broader coast	Baja California	Experimental	Floating	Macrocystis pyrifera	Gametophyte / Embryonic sporophyte	Reduced growth and maturity under high temp, with no recovery when temp returned to cool	(nutrient* OR temperature) AND (kelp OR Laminariales)
JH			Temperature	Matson PG, Edwards MS. 2007. Effects of ocean temperature on the southern range limits of two understory kelps, Pterygophora californica and Eisenia arborea, at multiple life-stages. Marine Biology 151:1941–1949.	Negative	Broader coast	Baja	Experimental	Non-floating	Pterygophora californica	Embryonic sporophyte	while E. arborea produced embryonic sporophytes at both 12 and 18°C, temperatures commonly observed throughout the southern portion of its range, P. californica produced sporophytes at 12 but not at 18°C.	(nutrient* OR temperature) AND (kelp OR Laminariales)
JH			Temperature	Matson PG, Edwards MS. 2007. Effects of ocean temperature on the southern range limits of two understory kelps, Pterygophora californica and Eisenia arborea, at multiple life-stages. Marine Biology 151:1941–1949.	Neutral	Broader coast	Baja	Experimental	Non-floating	Ecklonia arborea	Embryonic sporophyte	while E. arborea produced embryonic sporophytes at both 12 and 18°C, temperatures commonly observed throughout the southern portion of its range, P. californica produced sporophytes at 12 but not at 18°C.	(nutrient* OR temperature) AND (kelp OR Laminariales)
JH			Temperature	Pereira TR, Engelen AH, Pearson GA, Serrão EA, Destombe C, Valero M. (n.d.). Temperature effects on the microscopic haploid stage development of Laminaria ochroleuca and Sacchoriza polyschides, kelps with contrasting life histories:10.	Negative	Broader coast	Brittany	Experimental	Non-floating	Laminaria ochroleuca	Gametophyte	Germination and mortality, sex ratio, fecundity and reproduction lower or non existant in high temp treatments	(nutrient* OR temperature) AND (kelp OR Laminariales)
JH			Temperature	Rothäusler E, Gómez I, Hinojosa IA, Karsten U, Tala F, Thiel M. 2009. Effect of Temperature and Grazing on Growth and Reproduction of Floating Macrocystis Spp. (phaeophyceae) Along a Latitudinal Gradient1. Journal of Phycology 45:547–559.	Negative	Broader coast	Chile	Experimental	Floating	Macrocystis pyrifera	Adult sporophyte	Rafts decomposed faster and grew less in warm water	(nutrient* OR temperature) AND (kelp OR Laminariales)
JH			Temperature	Saunders MI, Metaxas A, Filgueira R. 2010. Implications of warming temperatures for population outbreaks of a nonindigenous species (Membranipora membranacea, Bryozoa) in rocky subtidal ecosystems. Limnology and Oceanography 55:1627–1642.	Negative	Broader coast	Nova Scotia	Modeling	Non-floating	Laminarian species	Adult sporophyte	Higher temperatures associated with greater outbreaks of invasive byrozoan which defoliates kelp	(nutrient* OR temperature) AND (kelp OR Laminariales)
JH			Temperature	Saunders M, Metaxas A. 2007. Temperature explains settlement patterns of the introduced bryozoan Membranipora membranacea in Nova Scotia, Canada. Marine Ecology Progress Series 344:95–106.	Negative	Broader coast	Nova Scotia	Observational	Non-floating	Saccharina longicruris	Adult sporophyte	Higher temperatures associated with greater outbreaks of invasive byrozoan which defoliates kelp	(nutrient* OR temperature) AND (kelp OR Laminariales)
JH			Temperature	Saunders M, Metaxas A. 2008. High recruitment of the introduced bryozoan Membranipora membranacea is associated with kelp bed defoliation in Nova Scotia, Canada. Marine Ecology Progress Series 369:139–151.	Negative	Broader coast	Nova Scotia	Observational	Non-floating	Saccharina longicruris	Adult sporophyte	Higher temperatures associated with greater outbreaks of invasive byrozoan which defoliates kelp	(nutrient* OR temperature) AND (kelp OR Laminariales)
JH			Temperature	Scheibling RE, Gagnon P. 2009. Temperature-mediated outbreak dynamics of the invasive bryozoan Membranipora membranacea in Nova Scotian kelp beds. Marine Ecology Progress Series 390:1–13.	Negative	Broader coast	Nova Scotia	Observational	Non-floating	Saccharina longicruris	Adult sporophyte	Higher temperatures associated with greater outbreaks of invasive byrozoan which defoliates kelp	(nutrient* OR temperature) AND (kelp OR Laminariales)
JH			Temperature	Staehr PA, Wernberg T. 2009. Physiological Responses of Ecklonia Radiata (laminariales) to a Latitudinal Gradient in Ocean Temperature1. Journal of Phycology 45:91–99.	Negative	Broader coast	Western Australia	Experimental	Non-floating	Ecklonia radiata	Adult sporophyte	Reduced performance in higher temps, with some ability for acclimation	(nutrient* OR temperature) AND (kelp OR Laminariales)
JH			Temperature	Wernberg T, Goldberg N. 2008. Short-term temporal dynamics of algal species in a subtidal kelp bed in relation to changes in environmental conditions and canopy biomass. Estuarine, Coastal and Shelf Science 76:265–272.	Positive	Broader coast	Western Australia	Observational	Non-floating	Ecklonia radiata	Adult sporophyte	Biomass of E. radiata was positively correlated with changes in sea surface temperature and light	(nutrient* OR temperature) AND (kelp OR Laminariales)
JH			Temperature	Wernberg T, Thomsen MS, Tuya F, Kendrick GA, Staehr PA, Toohey BD. 2010. Decreasing resilience of kelp beds along a latitudinal temperature gradient: potential implications for a warmer future. Ecology Letters 13:685–694.	Neutral	Broader coast	Western Australia	Observational	Non-floating	Ecklonia radiata	Adult sporophyte	there were no significant relationships between mean ocean temperature and the cover or biomass of kelp canopies	(nutrient* OR temperature) AND (kelp OR Laminariales)
JH			Temperature	Wernberg T, Thomsen MS, Tuya F, Kendrick GA, Staehr PA, Toohey BD. 2010. Decreasing resilience of kelp beds along a latitudinal temperature gradient: potential implications for a warmer future. Ecology Letters 13:685–694.	Negative	Broader coast	Western Australia	Observational	Non-floating	Ecklonia radiata	Adult sporophyte	the density of kelp recruits was inversely related with increasing mean ocean temperature (slope = 36.1%, r2 = 0.37, P = 0.04, n = 12 reefs, three in each region; Table 1), suggesting a gradual reduction in the competency of either reproduction, recruitment, or recruit survival with increasing ocean temperature.	(nutrient* OR temperature) AND (kelp OR Laminariales)
JH			Temperature	Wernberg T, Thomsen MS, Tuya F, Kendrick GA, Staehr PA, Toohey BD. 2010. Decreasing resilience of kelp beds along a latitudinal temperature gradient: potential implications for a warmer future. Ecology Letters 13:685–694.	Negative	Broader coast	Western Australia	Experimental	Non-floating	Ecklonia radiata	Adult sporophyte	kelp beds in low-latitude chronically warm climates have a reduced capacity for recovery following intense physical disturbance (i.e., they have a lower resilience), and they indicate that the vulnerability of early life-stage processes drive this impact.	(nutrient* OR temperature) AND (kelp OR Laminariales)
JH			Temperature	Buschmann AH, Vásquez JA, Osorio P, Reyes E, Filún L, Hernández-González MC, Vega A. 2004. The effect of water movement, temperature and salinity on abundance and reproductive patterns of Macrocystis spp. (Phaeophyta) at different latitudes in Chile. Marine Biology 145:849–862.	Negative	Broader coast	Chile	Experimental	Floating	Macrocystis pyrifera	Embryonic sporophyte	Lower sporophyte production in high temp treatments, but with variability across populations	(nutrient* OR temperature) AND (kelp OR Laminariales)
JH			Temperature	Edwards MS, Hernández-Carmona G. 2005. Delayed recovery of giant kelp near its southern range limit in the North Pacific following El Niño. Marine Biology 147:273–279.	Negative	Broader coast	Baja California	Observational	Floating	Macrocystis pyrifera	Adult sporophyte	Giant kelp wiped out by El Nino, driven by high temperatures	(nutrient* OR temperature) AND (kelp OR Laminariales)
JH			Temperature	Edwards MS, Hernández-Carmona G. 2005. Delayed recovery of giant kelp near its southern range limit in the North Pacific following El Niño. Marine Biology 147:273–279.	Neutral	Broader coast	Baja California	Observational	Non-floating	Ecklonia arborea	Adult sporophyte	Ecklonia less impacted by high temperatures during ENSO and can colonize space after giant kelp canopy dies off	(nutrient* OR temperature) AND (kelp OR Laminariales)
JH			Temperature	Edwards MS, Estes JA. 2006. Catastrophe, recovery and range limitation in NE Pacific kelp forests: a large-scale perspective. Marine Ecology Progress Series 320:79–87.	Negative	Broader coast	West coast US	Observational	Floating	Macrocystis pyrifera	Adult sporophyte	Lower latitude populations had higher mortality from ENSO, driven by high temps and low nutrients	(nutrient* OR temperature) AND (kelp OR Laminariales)
JH			Temperature	Grove RS, Zabloudil K, Norall T, Deysher L. 2002. Effects of El Niño events on natural kelp beds and artificial reefs in southern California. ICES Journal of Marine Science 59:S330–S337. Oxford Academic.	Negative	Broader coast	California	Observational	Floating	Macrocystis pyrifera	Adult sporophyte	periods of low kelp density appear to be related to extended periods of above normal sea surface temperatures	(nutrient* OR temperature) AND (kelp OR Laminariales)
JH			Temperature	Izquierdo J, Pérez-Ruzafa IM, Gallardo T. 2002. Effect of temperature and photon fluence rate on gametophytes and young sporophytes of Laminaria ochroleuca Pylaie. Helgoland Marine Research 55:285–292.	Positive	Broader coast	Spain	Experimental	Non-floating	Laminaria ochroleuca	Gametophyte / Embryonic sporophyte	Best growth at 15 and 18, worst at 10C	(nutrient* OR temperature) AND (kelp OR Laminariales)
JH			Temperature	Martínez EA, Cárdenas L, Pinto R. 2003. Recovery and Genetic Diversity of the Intertidal Kelp Lessonia Nigrescens (phaeophyceae) 20 Years After El Niño 1982/831. Journal of Phycology 39:504–508.	Negative	Broader coast	Chile	Observational	Non-floating	Lessonia negricans	Adult sporophyte	Massive and widespread mortality from ENSO - high SST	(nutrient* OR temperature) AND (kelp OR Laminariales)
JH			Temperature	Nelson WA. 2005. Life history and growth in culture of the endemic New Zealand kelp Lessonia variegata J. Agardh in response to differing regimes of temperature, photoperiod and light. Journal of Applied Phycology 17:23–28.	Positive	Broader coast	New Zealand	Experimental	Non-floating	Lessonia variegata	Embryonic sporophyte	Maximum growth of sporophytes occurred at 15 ?C, 15:9, and slowest growth at 10 ?C	(nutrient* OR temperature) AND (kelp OR Laminariales)
JH			Temperature	Rinde E, Sjøtun K. 2005. Demographic variation in the kelp Laminaria hyperborea along a latitudinal gradient. Marine Biology 146:1051–1062.	Other	Broader coast	Norway	Observational	Non-floating	Laminaria hyperborea	Adult sporophyte	Mortality decreased and longevity increased with increasing latitude, probably because of a temperature decrease with increasing latitude and a general reduction in metabolic rate...The development of particularly large kelp in mid-Norway appears to be explained by high growth rates	(nutrient* OR temperature) AND (kelp OR Laminariales)
JH			Temperature	Schiel DR, Steinbeck JR, Foster MS. 2004. Ten Years of Induced Ocean Warming Causes Comprehensive Changes in Marine Benthic Communities. Ecology 85:1833–1839.	Positive	Broader coast	California	Observational	Floating	Macrocystis pyrifera	Adult sporophyte	Powerplant outfall increased water temperature, led to huge reduction in kelp species and switch to giant kelp dominance	(nutrient* OR temperature) AND (kelp OR Laminariales)
JH			Temperature	Schiel DR, Steinbeck JR, Foster MS. 2004. Ten Years of Induced Ocean Warming Causes Comprehensive Changes in Marine Benthic Communities. Ecology 85:1833–1839.	Negative	Broader coast	California	Observational	Non-floating	Multiple	Adult sporophyte	Powerplant outfall increased water temperature, led to huge reduction in kelp species and switch to giant kelp dominance	(nutrient* OR temperature) AND (kelp OR Laminariales)
JH			Temperature	Schiel DR, Steinbeck JR, Foster MS. 2004. Ten Years of Induced Ocean Warming Causes Comprehensive Changes in Marine Benthic Communities. Ecology 85:1833–1839.	Positive	Broader coast	California	Observational	Floating	Macrocystis pyrifera	Adult sporophyte	Powerplant outfall increased water temperature, led to huge reduction in kelp species and switch to giant kelp dominance	(nutrient* OR temperature) AND (kelp OR Laminariales)
JH			Temperature	Thornber CS, Kinlan BP, Graham MH, Stachowicz JJ. 2004. Population ecology of the invasive kelp Undaria pinnatifida in California: environmental and biological controls on demography. Marine Ecology Progress Series 268:69–80.	Negative	Broader coast	California	Experimental	Non-floating	Undaria pinnatifida	Zoospore / Gametophyte / Embryonic sporophyte	Cultures of zoospores and successive microscopic stages revealed thermal tolerances consistent with field recruitment data; individuals grown at 13°C had significantly higher survivorship than individuals grown at higher temperatures	(nutrient* OR temperature) AND (kelp OR Laminariales)
JH			Temperature	Bolton JJ, Levitt GJ. 1985. Light and temperature requirements for growth and reproduction in gametophytes of Ecklonia maxima (Alariaceae: Laminariales). Marine Biology 87:131–135.	Other	Broader coast	Southern Africa	Experimental	Floating	Ecklonia maxima	Gametophyte	Temperature threshold for reproductive output at 22C	(nutrient* OR temperature) AND (kelp OR Laminariales)
JH			Temperature	Bruhn J, Gerard VA. 1996. Photoinhibition and recovery of the kelp Laminaria saccharina at optimal and superoptimal temperatures. Marine Biology 125:639–648.	Negative	Broader coast	US East coast	Experimental	Non-floating	Saccharina latissima	Adult sporophyte	High temperature caused photoinhibition and disrupted repair processes	(nutrient* OR temperature) AND (kelp OR Laminariales)
JH			Temperature	Deysher LE, Dean TA. 1986. Interactive effects of light and temperature on sporophyte production in the giant kelp Macrocystis pyrifera. Marine Biology 93:17–20.	Other	Broader coast	California	Experimental	Floating	Macrocystis pyrifera	Embryonic sporophyte	Highest fertility at intermediate temperatures - threshold effect	(nutrient* OR temperature) AND (kelp OR Laminariales)
JH			Temperature	Gerard VA. 1997. The Role of Nitrogen Nutrition in High-Temperature Tolerance of the Kelp, Laminaria Saccharina (chromophyta)1. Journal of Phycology 33:800–810.	Other	Broader coast	US East coast	Experimental	Non-floating	Saccharina latissima	Adult sporophyte	High temperature effects mediated by ability to store nitrogen - present in one population and absent in another (local adaptation and interacting stressors)	(nutrient* OR temperature) AND (kelp OR Laminariales)
JH			Temperature	Gerard VA. 1997. Environmental stress during early development of kelp sporophytes (Laminaria saccharina): how long do effects persist? Journal of Applied Phycology 9:5–9.	Negative	Broader coast	US East coast	Experimental	Non-floating	Saccharina latissima	Embryonic sporophyte	Reduced growth in high temp but quick recovery when temp lowered	(nutrient* OR temperature) AND (kelp OR Laminariales)
JH			Temperature	Kirihara S, Notoya M, Aruga Y. 1993. Suitable Time for Outplanting Seedlings of Laminaria-Japonica Areschoug (laminariales, Phaeophyta) in Coastal Areas of Aomori Prefecture, Japan. Nippon Suisan Gakkaishi 59:425–430. Japan Soc Sci Fisheries Tokyo Univ Fisheries, Tokyo.	Negative	Broader coast	Japan	Experimental	Non-floating	Laminaria japonica	Embryonic sporophyte	Highest survival of outplants when temperatures were lower	(nutrient* OR temperature) AND (kelp OR Laminariales)
JH			Temperature	Novaczek I. 1984. Response of gametophytes of Ecklonia radiata (Laminariales) to temperature in saturating light. Marine Biology 82:241–245.	Other	Broader coast	South Africa	Experimental	Non-floating	Ecklonia radiata	Gametophyte	Gametophytes died in lowest and highest temperatures tested. "There was a broad optimum of roughly 12 ~ to 20 ~ Within this range, fertile female gametophytes grown at lower temperatures had fewer, larger cells and thus fewer potential ova than those grown at higher temperatures."	(nutrient* OR temperature) AND (kelp OR Laminariales)
JH			Temperature	Yarish C, Penniman CA, Egan B. 1990. Growth and reproductive responses of Laminaria longicruris (Laminariales, Phaeophyta) to nutrient enrichment. Hydrobiologia 204:505–511.	Other	Broader coast	US East coast	Experimental	Non-floating	Laminaria longicruris	Gametophyte	Threshold temperature for maximum gametogenisis at 10-15C	(nutrient* OR temperature) AND (kelp OR Laminariales)
JH			Temperature	Yarish C, Penniman CA, Egan B. 1990. Growth and reproductive responses of Laminaria longicruris (Laminariales, Phaeophyta) to nutrient enrichment. Hydrobiologia 204:505–511.	Other	Broader coast	US East coast	Experimental	Non-floating	Laminaria longicruris	Gametophyte	Threshold temperature for maximum gametogenisis at 10-15C	(nutrient* OR temperature) AND (kelp OR Laminariales)
SS			Temperature	Endo et al. 2020 Heat stress promoted nitrogen accumulation in meristems via apical blade erosion in a briwn macroalga with intercalary growth	Negative	Broader coast	Japan	Experimental	Non-floating	Eisenia bicyclis	Adult sporophyte	Growth (RGR) reduced at high temperature (26C)	(nutrient* OR temperature) AND (kelp OR Laminariales)
SS			Temperature	Supratya et al. 2020. Elevated temperature affects phenotypic plasticity in the bull kelp (Nereocystis luetkeana, Phaeophyceae). Journal of Phycology.	Other	Salish Sea	Vancouver	Experimental	Floating	Nereocystis luetkeana	Adult sporophyte	Threshold relationship between temperature and growth with peak at ~12-14 degrees	(nutrient* OR temperature) AND (kelp OR Laminariales)
SS			Temperature	Filbee-Dexter et al. 2020. Marine heatwaves and the collapse of marginal North Atlantic kelp forests. Scientific Reports 10(1): 13388	Negative	Broader coast	North Atlantic (both west and east)	Observational	Non-floating	Saccharina latissima	Adult sporophyte	Temperatures beyond lethal threshold led to decline in Saccharina kelp forests on both sides of the Atlantc	(nutrient* OR temperature) AND (kelp OR Laminariales)
SS			Temperature	Williams et al. 2020 Depth, nutrients and urchins explain variability in Ecklonia radiata (Laminariales) distribution and cover across ten degrees of latitude. Aquatic Botany 166: 103274	Neutral	Broader coast	Australia	Observational	Non-floating	Ecklonia radiata	Adult sporophyte	No effect of SST on kelp cover in study region	(nutrient* OR temperature) AND (kelp OR Laminariales)
SS			Temperature	Smale et al. 2020. Environmental factors influencing primary productivity of the forest-forming kelp Laminaria hyperborea in the northeast Atlantic. 10: 12161	Negative	Broader coast	UK	Observational	Non-floating	Laminaria hyperborea	Adult sporophyte	Reduced growth and standing stock at lower latitudes with higher temeprature	(nutrient* OR temperature) AND (kelp OR Laminariales)
SS			Temperature	Sato et al. 2020. Effect of light and temperature of photosynthesis of a cultivated brown alga, Saccharina sculpera (Laminariales), from Japan. Phycologia 59(4): 375-384	Other	Broader coast	Japan	Observational	Non-floating	Kjellmaniella crassifolia (Saccharina sculpera)	Adult sporophyte	Threshold relatonship between temperature and NPP	(nutrient* OR temperature) AND (kelp OR Laminariales)
SS			Temperature	Martins et al. 2020. Thermal traits for reproduction and recruitment differ between Arcitic and Atlantic kelp Laminaria digitata. PLOS One 15(6): e0235388	Negative	Broader coast	North Sea and Arctic	Experimental	Non-floating	Laminaria digitata	Gametophyte / Embryonic sporophyte		"(nutrient* OR temperature) AND (kelp OR Laminariales)"
SS			Temperature	Liesner et al. 2020. Thermal Plasticity of the kelp Laminaria digitata (Phaeophyceae) across life cycle stages reveals the importance of cold seasons for Marine Forests. Frontiers in Marine Sciences 7: 456	Other	Broader coast	Helgoland, North Sea	Experimental	Non-floating	Laminaria digitata	Gametophyte / Embryonic sporophyte	Reduced growth in adults that recruited under higher temperatures (15C)	(nutrient* OR temperature) AND (kelp OR Laminariales)
SS			Temperature	Sudo et al. 2020; Predictions of kelp distribution shifts along the northern coast of Japan. Ecological Research 35(1): 47-60. Japan Ecological Research 35:47–60.	Negative	Broader coast	Japan	Modeling	Non-floating	Alaria crassifolia	Adult sporophyte	Species distribution model predicts declines in the distribution of all 11 species in Northern Japan	(nutrient* OR temperature) AND (kelp OR Laminariales)
SS			Temperature	Sudo et al. 2020; Predictions of kelp distribution shifts along the northern coast of Japan. Ecological Research 35(1): 47-60. Japan Ecological Research 35:47–60.	Negative	Broader coast	Japan	Modeling	Non-floating	Agarum clathratum	Adult sporophyte	Species distribution model predicts declines in the distribution of all 11 species in Northern Japan	(nutrient* OR temperature) AND (kelp OR Laminariales)
SS			Temperature	Sudo et al. 2020; Predictions of kelp distribution shifts along the northern coast of Japan. Ecological Research 35(1): 47-60. Japan Ecological Research 35:47–60.	Negative	Broader coast	Japan	Modeling	Non-floating	Costaria costata	Adult sporophyte	Species distribution model predicts declines in the distribution of all 11 species in Northern Japan	(nutrient* OR temperature) AND (kelp OR Laminariales)
SS			Temperature	Sudo et al. 2020; Predictions of kelp distribution shifts along the northern coast of Japan. Ecological Research 35(1): 47-60. Japan Ecological Research 35:47–60.	Negative	Broader coast	Japan	Modeling	Non-floating	Arthrothamnus bifidus	Adult sporophyte	Species distribution model predicts declines in the distribution of all 11 species in Northern Japan	(nutrient* OR temperature) AND (kelp OR Laminariales)
SS			Temperature	Sudo et al. 2020; Predictions of kelp distribution shifts along the northern coast of Japan. Ecological Research 35(1): 47-60. Japan Ecological Research 35:47–60.	Negative	Broader coast	Japan	Modeling	Non-floating	Saccharina angustata	Adult sporophyte	Species distribution model predicts declines in the distribution of all 11 species in Northern Japan	(nutrient* OR temperature) AND (kelp OR Laminariales)
SS			Temperature	Sudo et al. 2020; Predictions of kelp distribution shifts along the northern coast of Japan. Ecological Research 35(1): 47-60. Japan Ecological Research 35:47–60.	Negative	Broader coast	Japan	Modeling	Non-floating	Saccharina cichorioides	Adult sporophyte	Species distribution model predicts declines in the distribution of all 11 species in Northern Japan	(nutrient* OR temperature) AND (kelp OR Laminariales)
SS			Temperature	Sudo et al. 2020; Predictions of kelp distribution shifts along the northern coast of Japan. Ecological Research 35(1): 47-60. Japan Ecological Research 35:47–60.	Negative	Broader coast	Japan	Modeling	Non-floating	Saccharina gyrata	Adult sporophyte	Species distribution model predicts declines in the distribution of all 11 species in Northern Japan	(nutrient* OR temperature) AND (kelp OR Laminariales)
SS			Temperature	Sudo et al. 2020; Predictions of kelp distribution shifts along the northern coast of Japan. Ecological Research 35(1): 47-60. Japan Ecological Research 35:47–60.	Negative	Broader coast	Japan	Modeling	Non-floating	Saccharina japonica	Adult sporophyte	Species distribution model predicts declines in the distribution of all 11 species in Northern Japan	(nutrient* OR temperature) AND (kelp OR Laminariales)
SS			Temperature	Sudo et al. 2020; Predictions of kelp distribution shifts along the northern coast of Japan. Ecological Research 35(1): 47-60. Japan Ecological Research 35:47–60.	Negative	Broader coast	Japan	Modeling	Non-floating	Saccharina longissima	Adult sporophyte	Species distribution model predicts declines in the distribution of all 11 species in Northern Japan	(nutrient* OR temperature) AND (kelp OR Laminariales)
SS			Temperature	Sudo et al. 2020; Predictions of kelp distribution shifts along the northern coast of Japan. Ecological Research 35(1): 47-60. Japan Ecological Research 35:47–60.	Negative	Broader coast	Japan	Modeling	Non-floating	Kjellmaniella crassifolia	Adult sporophyte	Species distribution model predicts declines in the distribution of all 11 species in Northern Japan	(nutrient* OR temperature) AND (kelp OR Laminariales)
SS			Temperature	Sudo et al. 2020; Predictions of kelp distribution shifts along the northern coast of Japan. Ecological Research 35(1): 47-60. Japan Ecological Research 35:47–60.	Negative	Broader coast	Japan	Modeling	Non-floating	Saccharina coriaceae	Adult sporophyte	Species distribution model predicts declines in the distribution of all 11 species in Northern Japan	(nutrient* OR temperature) AND (kelp OR Laminariales)
SS			Temperature	Arafeh-Dalmau 2019. Extreme Marine Heatwaves Alter Kelp Forest Community Near Its Equatorward Distribution Limit. Front. Mar. Sci., 23 August 2019	Negative	Broader coast	Baja Mexico	Observational	Floating	Macrocystis pyrifera	Adult sporophyte	Decrease in Macrocystis abundance during and following 2014-2016 MHW	(nutrient* OR temperature) AND (kelp OR Laminariales)
SS			Temperature	Cavanaugh et al 2019. Spatial Variability in the Resistance and Resilience of Giant Kelp in Southern and Baja California to a Multiyear Heatwave. Frontiers in Marine Sciences 6: 413	Negative	Broader coast	California and Baja	Observational	Floating	Macrocystis pyrifera	Adult sporophyte	Decline in kelp abundance during multiyear heatwave but northern (Californian) populations more resilient	(nutrient* OR temperature) AND (kelp OR Laminariales)
SS			Temperature	Martins et al. 2019. Hybrid vigour for thermal tolerance in hybrids between the allopatric kelps Laminaria digitata and L. pallida (Laminariales, Phaeophyceae) with contrasting thermal affinities. EUROPEAN JOURNAL OF PHYCOLOGY 54: 548-561	Negative	Broader coast	North Atlantic	Experimental	Non-floating	Laminaria digitata	Gametophyte / Embryonic sporophyte	Recruitment and growth both lower at elevated temperatures	(nutrient* OR temperature) AND (kelp OR Laminariales)
SS			Temperature	Martins et al. 2019. Hybrid vigour for thermal tolerance in hybrids between the allopatric kelps Laminaria digitata and L. pallida (Laminariales, Phaeophyceae) with contrasting thermal affinities. EUROPEAN JOURNAL OF PHYCOLOGY 54: 548-562	Negative	Broader coast	South Atlantic	Experimental	Non-floating	Laminaria pallida	Gametophyte / Embryonic sporophyte	Recruitment and growth both lower at elevated temperatures	(nutrient* OR temperature) AND (kelp OR Laminariales)
SS			Temperature	Augyte et al. 2019. Thermal and light impacts on the early growth stages of the kelp Saccharina angustissima (Laminariales, Phaeophyceae). ALGAE. 34: 153-162.	Positive	Broader coast	Maine, USA	Experimental	Non-floating	Saccharina angustissima	Gametophyte	Positive effect of temperature on gametophyte length up to 17 degrees	(nutrient* OR temperature) AND (kelp OR Laminariales)
SS			Temperature	Augyte et al. 2019. Thermal and light impacts on the early growth stages of the kelp Saccharina angustissima (Laminariales, Phaeophyceae). ALGAE. 34: 153-162.	Other	Broader coast	Maine, USA	Experimental	Non-floating	Saccharina angustissima	Embryonic sporophyte	Threshold response of length (proxy of growth) with temperature optimum at 12-15	(nutrient* OR temperature) AND (kelp OR Laminariales)
SS			Temperature	Gao et al. 2019 Diverse responses of sporophytic photochemical efficiency and gametophytic growth for two edible kelps, Saccharina japonica and Undaria pinnatifida, to ocean acidification. 142: 315-320.	Negative	Broader coast	Korea	Experimental	Non-floating	Saccharina japonica	Adult sporophyte	Reduced photosynthetic efficiency	(nutrient* OR temperature) AND (kelp OR Laminariales)
SS			Temperature	Gao et al. 2019 Diverse responses of sporophytic photochemical efficiency and gametophytic growth for two edible kelps, Saccharina japonica and Undaria pinnatifida, to ocean acidification. 142: 315-320.	Negative	Broader coast	Korea	Experimental	Non-floating	Undaria pinnatifida	Adult sporophyte	Reduced photosynthetic efficiency	(nutrient* OR temperature) AND (kelp OR Laminariales)
SS			Temperature	Gao et al. 2019 Diverse responses of sporophytic photochemical efficiency and gametophytic growth for two edible kelps, Saccharina japonica and Undaria pinnatifida, to ocean acidification. 142: 315-320.	Positive	Broader coast	Korea	Experimental	Non-floating	Saccharina japonica	Gametophyte	Increased length	(nutrient* OR temperature) AND (kelp OR Laminariales)
SS			Temperature	Gao et al. 2019 Diverse responses of sporophytic photochemical efficiency and gametophytic growth for two edible kelps, Saccharina japonica and Undaria pinnatifida, to ocean acidification. 142: 315-320.	Positive	Broader coast	Korea	Experimental	Non-floating	Undaria pinnatifida	Gametophyte	Increased length	(nutrient* OR temperature) AND (kelp OR Laminariales)
SS			Temperature	King et al 2019. Evidence for different thermal ecotypes in range centre and trailing edge kelp populations	Negative	Broader coast	United Kingdom	Experimental	Non-floating	Lamnaria digitata	Adult sporophyte	Increased stress response under increased temperature. Less stress observed in trailing edge populations	(nutrient* OR temperature) AND (kelp OR Laminariales)
SS			Temperature	Starko et al. 2019. Environmental heterogeneity mediates scale-dependent declines in kelp diversity on intertidal rocky shores. PLOS One 14(3): e0213191	Negative	Broader coast	West coast of Vancouver Island	Observational	Non-floating	Multiple	Adult sporophyte	Kelp cover decreased after marine heatwave, consistent with losses in kelp diversity across a broader range of sites	(nutrient* OR temperature) AND (kelp OR Laminariales)	Should I split these up?
SS			Temperature	Starko et al. 2019. Environmental heterogeneity mediates scale-dependent declines in kelp diversity on intertidal rocky shores. PLOS One 14(3): e0213191	Negative	Broader coast	West coast of Vancouver Island	Observational	Floating	Macrocystis and Nereocystis	Adult sporophyte	Kelp cover decreased after marine heatwave, consistent with losses in kelp diversity across a broader range of sites	(nutrient* OR temperature) AND (kelp OR Laminariales)	Should I split these up?
SS			Temperature	Muth et al. 2019. Recruitment tolerance to increased temperature present across multiple clades. Ecology 100(3): e02594	Negative	Broader coast	Coast of North America	Experimental	Non-floating	Lessoniopsis littoralis	Adult sporophyte	Reduced recruitment	(nutrient* OR temperature) AND (kelp OR Laminariales)
SS			Temperature	Muth et al. 2019. Recruitment tolerance to increased temperature present across multiple clades. Ecology 100(3): e02594	Negative	Broader coast	Coast of North America	Experimental	Non-floating	Alaria marginataa	Adult sporophyte	Reduced recruitment	(nutrient* OR temperature) AND (kelp OR Laminariales)
SS			Temperature	Muth et al. 2019. Recruitment tolerance to increased temperature present across multiple clades. Ecology 100(3): e02594	Negative	Broader coast	Coast of North America	Experimental	Non-floating	Dictyoneurum reticulatum	Adult sporophyte	Reduced recruitment	(nutrient* OR temperature) AND (kelp OR Laminariales)
SS			Temperature	Muth et al. 2019. Recruitment tolerance to increased temperature present across multiple clades. Ecology 100(3): e02594	Neutral	Broader coast	Coast of North America	Experimental	Non-floating	Costaria costata	Adult sporophyte	No effect	(nutrient* OR temperature) AND (kelp OR Laminariales)
SS			Temperature	Muth et al. 2019. Recruitment tolerance to increased temperature present across multiple clades. Ecology 100(3): e02594	Negative	Broader coast	Coast of North America	Experimental	Non-floating	Lamnaria ephemera	Adult sporophyte	Reduced recruitment	(nutrient* OR temperature) AND (kelp OR Laminariales)
SS			Temperature	Muth et al. 2019. Recruitment tolerance to increased temperature present across multiple clades. Ecology 100(3): e02594	Negative	Broader coast	Coast of North America	Experimental	Non-floating	Laminaria setchellii	Adult sporophyte	Reduced recruitment	(nutrient* OR temperature) AND (kelp OR Laminariales)
SS			Temperature	Muth et al. 2019. Recruitment tolerance to increased temperature present across multiple clades. Ecology 100(3): e02594	Negative	Broader coast	Coast of North America	Experimental	Floating	Nereocystis luetkeana	Adult sporophyte	Reduced recruitment	(nutrient* OR temperature) AND (kelp OR Laminariales)
SS			Temperature	Muth et al. 2019. Recruitment tolerance to increased temperature present across multiple clades. Ecology 100(3): e02594	Negative	Broader coast	Coast of North America	Experimental	Non-floating	Postelsia palmaeformis	Adult sporophyte	Reduced recruitment	(nutrient* OR temperature) AND (kelp OR Laminariales)
SS			Temperature	Muth et al. 2019. Recruitment tolerance to increased temperature present across multiple clades. Ecology 100(3): e02594	Negative	Broader coast	Coast of North America	Experimental	Non-floating	Pterygophora californica	Adult sporophyte	Reduced recruitment	(nutrient* OR temperature) AND (kelp OR Laminariales)
SS			Temperature	Muth et al. 2019. Recruitment tolerance to increased temperature present across multiple clades. Ecology 100(3): e02594	Neutral	Broader coast	Coast of North America	Experimental	Floating	Macrocystis pyrifera	Adult sporophyte	No effect	(nutrient* OR temperature) AND (kelp OR Laminariales)
SS			Temperature	Muth et al. 2019. Recruitment tolerance to increased temperature present across multiple clades. Ecology 100(3): e02594	Neutral	Broader coast	Coast of North America	Experimental	Non-floating	Ecklona arborea	Adult sporophyte	No effect	(nutrient* OR temperature) AND (kelp OR Laminariales)
SS			Temperature	Muth et al. 2019. Recruitment tolerance to increased temperature present across multiple clades. Ecology 100(3): e02594	Negative	Broader coast	Coast of North America	Experimental	Floating	Egregia menziesii	Adult sporophyte	Reduced recruitment	(nutrient* OR temperature) AND (kelp OR Laminariales)
SS			Temperature	Muth et al. 2019. Recruitment tolerance to increased temperature present across multiple clades. Ecology 100(3): e02594	Negative	Broader coast	Coast of North America	Experimental	Non-floating	Lessoniopsis littoralis	Adult sporophyte	Reduced recruitment	(nutrient* OR temperature) AND (kelp OR Laminariales)
SS			Temperature	Muth et al. 2019. Recruitment tolerance to increased temperature present across multiple clades. Ecology 100(3): e02594	Negative	Broader coast	Coast of North America	Experimental	Non-floating	Alaria marginataa	Adult sporophyte	Reduced recruitment	(nutrient* OR temperature) AND (kelp OR Laminariales)
SS			Temperature	Muth et al. 2019. Recruitment tolerance to increased temperature present across multiple clades. Ecology 100(3): e02594	Negative	Broader coast	Coast of North America	Experimental	Non-floating	Dictyoneurum reticulatum	Adult sporophyte	Reduced recruitment	(nutrient* OR temperature) AND (kelp OR Laminariales)
SS			Temperature	Muth et al. 2019. Recruitment tolerance to increased temperature present across multiple clades. Ecology 100(3): e02594	Neutral	Broader coast	Coast of North America	Experimental	Non-floating	Costaria costata	Adult sporophyte	No effect on recruitment	(nutrient* OR temperature) AND (kelp OR Laminariales)
SS			Temperature	Muth et al. 2019. Recruitment tolerance to increased temperature present across multiple clades. Ecology 100(3): e02594	Negative	Broader coast	Coast of North America	Experimental	Non-floating	Lamnaria ephemera	Adult sporophyte	Reduced recruitment	(nutrient* OR temperature) AND (kelp OR Laminariales)
SS			Temperature	Muth et al. 2019. Recruitment tolerance to increased temperature present across multiple clades. Ecology 100(3): e02594	Neutral	Broader coast	Coast of North America	Experimental	Non-floating	Laminaria setchellii	Adult sporophyte	No effect on recruitment	(nutrient* OR temperature) AND (kelp OR Laminariales)
SS			Temperature	Muth et al. 2019. Recruitment tolerance to increased temperature present across multiple clades. Ecology 100(3): e02594	Negative	Broader coast	Coast of North America	Experimental	Floating	Nereocystis luetkeana	Adult sporophyte	Reduced recruitment	(nutrient* OR temperature) AND (kelp OR Laminariales)
SS			Temperature	Muth et al. 2019. Recruitment tolerance to increased temperature present across multiple clades. Ecology 100(3): e02594	Negative	Broader coast	Coast of North America	Experimental	Non-floating	Postelsia palmaeformis	Adult sporophyte	Reduced recruitment	(nutrient* OR temperature) AND (kelp OR Laminariales)
SS			Temperature	Muth et al. 2019. Recruitment tolerance to increased temperature present across multiple clades. Ecology 100(3): e02594	Neutral	Broader coast	Coast of North America	Experimental	Non-floating	Pterygophora californica	Adult sporophyte	No effect on recruitment	(nutrient* OR temperature) AND (kelp OR Laminariales)
SS			Temperature	Muth et al. 2019. Recruitment tolerance to increased temperature present across multiple clades. Ecology 100(3): e02594	Neutral	Broader coast	Coast of North America	Experimental	Floating	Macrocystis pyrifera	Adult sporophyte	No effect on recruitment	(nutrient* OR temperature) AND (kelp OR Laminariales)
SS			Temperature	Muth et al. 2019. Recruitment tolerance to increased temperature present across multiple clades. Ecology 100(3): e02594	Neutral	Broader coast	Coast of North America	Experimental	Non-floating	Ecklona arborea	Adult sporophyte	No effect on recruitment	(nutrient* OR temperature) AND (kelp OR Laminariales)
SS			Temperature	Muth et al. 2019. Recruitment tolerance to increased temperature present across multiple clades. Ecology 100(3): e02594	Neutral	Broader coast	Coast of North America	Experimental	Floating	Egregia menziesii	Adult sporophyte	No effect on recruitment	(nutrient* OR temperature) AND (kelp OR Laminariales)
SS			Temperature	Gao et al. 2019. Sporophytic photosynthesis and gametophytic growth of the kelp Ecklonia stolonifera affected by ocean acidification and warming. 50(3): 856-861.	Negative	Broader coast	Korea	Experimental	Non-floating	Ecklonia stolonifera	Gametophyte	Reduced growth	(nutrient* OR temperature) AND (kelp OR Laminariales)
SS			Temperature	Gao et al. 2019. Sporophytic photosynthesis and gametophytic growth of the kelp Ecklonia stolonifera affected by ocean acidification and warming. 50(3): 856-861.	Negative	Broader coast	Korea	Experimental	Non-floating	Ecklonia stolonifera	Gametophyte	Reduced growth	(nutrient* OR temperature) AND (kelp OR Laminariales)
SS			Temperature	Borlongan et al. 2019. Photosynthetic performance of Saccharina angustata (Laminariales, Phaeophyceae) at the southern boundary of subarctix kelp distribution in Japan. Phycologia 58(3): 300 - 309.	Positive	Broader coast	Japan	Experimental	Non-floating	Saccharina angustata	Adult sporophyte	Reduced growth and photosynthetic yield	(nutrient* OR temperature) AND (kelp OR Laminariales)
SS			Temperature	Borlongan et al. 2019. Assessment of photosynthetic performance in the two life history stages of Alaria crassifolia (Laminariales, Phaeophyceae). 67: 28-38.	Negative	Broader coast	Japan	Experimental	Non-floating	Alaria crassifolia	Adult sporophyte	Max quantum yield, photosynthetic rate	(nutrient* OR temperature) AND (kelp OR Laminariales)
SS			Temperature	Borlongan et al. 2019. Assessment of photosynthetic performance in the two life history stages of Alaria crassifolia (Laminariales, Phaeophyceae). 67: 28-38.	Negative	Broader coast	Japan	Experimental	Non-floating	Alaria crassifolia	Gametophyte	Max quantum yield, photosynthetic rate	(nutrient* OR temperature) AND (kelp OR Laminariales)
SS			Temperature	Leal et al. 2018. Copper pollution exacerbates the effects of ocean acidification and warming on kelp microscopic early stages. Scientific Reports 8: 14763	Neutral	Broader coast	Australia	Experimental	Non-floating	Undaria pinnatifida	Gametophyte	Study focused on copper but minimal effects of temperature and pH found on germination	(nutrient* OR temperature) AND (kelp OR Laminariales)
SS			Temperature	Leal et al. 2018. Copper pollution exacerbates the effects of ocean acidification and warming on kelp microscopic early stages. Scientific Reports 8: 14763	Positive	Broader coast	Australia	Experimental	Floating	Macrocystis pyrifera	Gametophyte	Study focused on copper but minimal effects of temperature and pH found on germination	(nutrient* OR temperature) AND (kelp OR Laminariales)
SS			Temperature	Martinez et al. 2020. Distribution models predict large contractions of habitat-forming seaweeds in response to ocean warming. Diversity and Distributions 24(10): 1350-1366.	Negative	Broader coast	Australia	Modeling	Floating	Macrocystis pyrifera	Adult sporophyte	Contractions in range expected under climate change and increasing temperature	(nutrient* OR temperature) AND (kelp OR Laminariales)
SS			Temperature	Martinez et al. 2020. Distribution models predict large contractions of habitat-forming seaweeds in response to ocean warming. Diversity and Distributions 24(10): 1350-1366.	Negative	Broader coast	Australia	Modeling	Non-floating	Ecklonia radiata	Adult sporophyte	Contractions in range expected under climate change and increasing temperature	(nutrient* OR temperature) AND (kelp OR Laminariales)
SS			Temperature	O'Brien and Scheibling. 2018. LOw recruitment, high tissue loss, and juvenile mortality limit recovery of kelp following large-scale defoliation. Marine Biology, 165:171.	Negative	Broader coast	Nova Scotia	Observational	Non-floating	Saccharina latissima	Adult sporophyte	Temperature one of several factors considered to contribute to declines in Saccharina latissima	(nutrient* OR temperature) AND (kelp OR Laminariales)
SS			Temperature	Gonzalez et al. 2018. Increased temperature but not pCO(2) levels affect early development and reproductive traits of the economically important habitat-forming kelp Lessonia trabeculata. Marine Pollution Bulletin 135: 694-703.	Negative	Broader coast	Chile	Experimental	Non-floating	Lessonia trabeculata	Gametophyte / Embryonic sporophyte		(nutrient* OR temperature) AND (kelp OR Laminariales)
SS			Temperature	Pfister et al. 2018. The dynamics of kelp forests in the Northeast Pacific Ocean and the relationship with environmental drivers. Journal of Ecology 106(4): 1520-1533	Negative	Broader coast	Salish Sea and outer coast of Washington	Observational	Floating	Macrocystis pyrifera	Adult sporophyte	Kelp abundance inversely correlates with PDO and Oceanic Nino Indices	(nutrient* OR temperature) AND (kelp OR Laminariales)
SS			Temperature	Pfister et al. 2018. The dynamics of kelp forests in the Northeast Pacific Ocean and the relationship with environmental drivers. Journal of Ecology 106(4): 1520-1533	Negative	Salish Sea	Salish Sea and outer coast of Washington	Observational	Floating	Macrocystis pyrifera, Nereocystis luetkeana	Adult sporophyte	Kelp abundance inversely correlates with PDO and Oceanic Nino Indices	(nutrient* OR temperature) AND (kelp OR Laminariales)
SS			Temperature	Pfister et al. 2018. The dynamics of kelp forests in the Northeast Pacific Ocean and the relationship with environmental drivers. Journal of Ecology 106(4): 1520-1533	Negative	Broader coast	Salish Sea and outer coast of Washington	Observational	Floating	Nereocystis luetkeana	Adult sporophyte	Kelp abundance inversely correlates with PDO and Oceanic Nino Indices	(nutrient* OR temperature) AND (kelp OR Laminariales)
SS			Temperature	Khan et al. 2018. The effect of global climate change on the future sitribution of economically important macroalgae (seaweeds) in the northwest Atlantic	Negative	Broader coast	Northwest Atlantic	Modeling	Non-floating	Saccharina latissima	Adult sporophyte	Expected range contractions from increases in temperature due to climate change	(nutrient* OR temperature) AND (kelp OR Laminariales)
SS			Temperature	Khan et al. 2018. The effect of global climate change on the future sitribution of economically important macroalgae (seaweeds) in the northwest Atlantic	Negative	Broader coast	Northwest Atlantic	Modeling	Non-floating	Saccharina longicruris	Adult sporophyte	Expected range contractions from increases in temperature due to climate change	(nutrient* OR temperature) AND (kelp OR Laminariales)
SS			Temperature	Khan et al. 2018. The effect of global climate change on the future sitribution of economically important macroalgae (seaweeds) in the northwest Atlantic	Negative	Broader coast	Northwest Atlantic	Modeling	Non-floating	Laminaria digitata	Adult sporophyte	Expected range contractions from increases in temperature due to climate change	(nutrient* OR temperature) AND (kelp OR Laminariales)
SS			Temperature	King et al 2018. Cumulative stress restricts niche filling potential of habitat-forming kelps in a future climate. Functional Ecology 32(2): 288-299	Other	Broader coast	Cornwall, UK	Experimental	Non-floating	Laminaria digitata	Adult sporophyte	Decreased photosynthetic capacity under prolonged exposure to high (32C) or low (5C) temperatures.	(nutrient* OR temperature) AND (kelp OR Laminariales)
SS			Temperature	King et al 2018. Cumulative stress restricts niche filling potential of habitat-forming kelps in a future climate. Functional Ecology 32(2): 288-299	Other	Broader coast	Cornwall, UK	Experimental	Non-floating	Laminaria ochroleuca	Adult sporophyte	Decreased photosynthetic capacity under prolonged exposure to high (32C) or low (5C) temperatures.	(nutrient* OR temperature) AND (kelp OR Laminariales)
SS			Temperature	Franco et al. 2017. The 'golden kelp' Laminaria ochroleuca under global change: Integrating multiple eco-physiological responses with species distribution models. Journal of Ecology 2018 106:47-58	Negative	Broader coast	Northeast Atlantic	Experimental	Non-floating	Laminaria ochroleuca	Adult sporophyte	Lethal temperature was 24.6C	(nutrient* OR temperature) AND (kelp OR Laminariales)
SS			Temperature	Franco et al. 2017. The 'golden kelp' Laminaria ochroleuca under global change: Integrating multiple eco-physiological responses with species distribution models. Journal of Ecology 2018 106:47-58	Negative	Broader coast	Northeast Atlantic	Modeling	Non-floating	Laminaria ochroleuca	Adult sporophyte	Projected losses from southern edge of range	(nutrient* OR temperature) AND (kelp OR Laminariales)
SS			Temperature	Endo et al. 2017. Interactive effects of nutrient availability, temperature, and irradiance on photosynthetic pigments and color of the brown alga Undaria pinnatifida	Negative	Broader coast	Japan	Experimental	Non-floating	Undaria pinnatifida	Adult sporophyte	Decreased pigment	(nutrient* OR temperature) AND (kelp OR Laminariales)
SS			Temperature	Endo et al. 2017. Interactive effects of elevated summer temperature, nutrient availability, and irradianxe on growth and chemical compositions of juvenile kelp, Eisenia bicyclis. Phycological Research 65(2): 118-126.	Negative	Broader coast	Japan	Experimental	Non-floating	Eisenia bicyclis	Adult sporophyte	Decreased growth at higher temperature	(nutrient* OR temperature) AND (kelp OR Laminariales)
SS			Temperature	Martins et al. 2017. Interactions of daylengthm, temperature and nutrients affect thresholds for life stage transitions in the kelp Laminaria digitata (Phaeophyceae). Botanica Marina 60(2): 109-121	Other	Broader coast	North Sea	Experimental	Non-floating	Laminaria digitata	Gametophyte / Embryonic sporophyte	Life stages differ in their optimum but higher temperatures tended to be worse	(nutrient* OR temperature) AND (kelp OR Laminariales)
SS			Temperature	Hargrave et al. 2017. The effects of warming on the ecophysiology of two co-existing kelp species with contrasting distributions. Oecologia 183: 531-543	Negative	Broader coast	United Kingdom	Experimental	Non-floating	Laminaria digitata	Adult sporophyte	Decrease growth etc under high temperatures	(nutrient* OR temperature) AND (kelp OR Laminariales)
SS			Temperature	Hargrave et al. 2017. The effects of warming on the ecophysiology of two co-existing kelp species with contrasting distributions. Oecologia 183: 531-543	Positive	Broader coast	United Kingdom	Experimental	Non-floating	Laminaria ochroleuca	Adult sporophyte	Increased growth under high temperatures	(nutrient* OR temperature) AND (kelp OR Laminariales)
SS			Temperature	Gao et al. 2017. Interactive effects of nutrient availability and temperature on growth and survival of different size classes of Saccharina japonica (Laminariales, Phaeophyceae). Phycologia 56: 253-260	Other	Broader coast	Hokkaido, Japan	Experimental	Non-floating	Saccharina japonica	Adult sporophyte	Optimal growth and survival in 15C treatment, declines at 20C and lower temperatures (5C)	(nutrient* OR temperature) AND (kelp OR Laminariales)
SS			Temperature	Olischlager et al 2017. Increased pCO2 and temperature reveal ecotypic differences in growth and photosynthetic performance of temperate and Arctic populations of Saccharina latissima	Positive	Broader coast	Helgoland	Experimental	Non-floating	Saccharina latissima	Adult sporophyte	Increased growth under high temperatures	(nutrient* OR temperature) AND (kelp OR Laminariales)
SS			Temperature	Smale and Moore. 2017. Variability in kelp forest structure along a latitudinal gradient in ocean temperature. Journal of Experimental Marine Biology and Ecology 486: 255-264.	Negative	Broader coast	United Kingdom	Observational	Non-floating	Laminaria ochroleuca	Adult sporophyte		(nutrient* OR temperature) AND (kelp OR Laminariales)
SS			Temperature	Smale and Moore. 2017. Variability in kelp forest structure along a latitudinal gradient in ocean temperature. Journal of Experimental Marine Biology and Ecology 486: 255-264.	Positive	Broader coast	United Kingdom	Observational	Non-floating	Alaria esculenta	Adult sporophyte		(nutrient* OR temperature) AND (kelp OR Laminariales)
SS			Temperature	Wernberg et al. 2016. Physiological responses of habitat-forming seaweeds to increasing temperatures. Limnology and Oceanography 61(6): 2180-2190.	Other	Broader coast	Australia	Experimental	Non-floating	Ecklonia radiata	Adult sporophyte	Temperature optimum revealed through laboratory photosynthesis measurements at a range of temperatures	(nutrient* OR temperature) AND (kelp OR Laminariales)
SS			Temperature	Filbee-Dexter et al. 2016. Large-scale degradation of a kelp ecosystem in an ocean warming hotspot. Marine Ecology Progress Series 543: 141-152.	Negative	Broader coast	Nova Scotia, Canada	Observational	Non-floating	Mutliple species	Adult sporophyte	Large loss of kelp cover associated with increasing ocean temperatures	(nutrient* OR temperature) AND (kelp OR Laminariales)
SS			Temperature	Longtin and Saunders 2016. The relative contribution of Saccharina nigripes (Phaeophyceae) to the Bay of Fundy Laminariaceae: spatial and temporal variability. Marine Ecology Progress Series 543: 153-162.	Negative	Broader coast	Nova Scotia, Canada	Observational	Non-floating	Hedophyllum nigripes (Saccharina nigripes)	Adult sporophyte	Low abundance during warm years	(nutrient* OR temperature) AND (kelp OR Laminariales)
SS			Temperature	Reed et al. 2016. Extreme warming challenges sentinel status of kelp forests as indicators of climate change	Negative	Broader coast	Southern California	Observational	Floating	Macrocystis pyrifera	Adult sporophyte	Negative relationship between abundance and SST anomalies	(nutrient* OR temperature) AND (kelp OR Laminariales)
SS			Temperature	Smale et al. 2016. Linking the environmental variables with regional-scale variability in ecological structure and standing stock of carbon within UK kelp forests. Marine Ecology Progress Series 542: 79-95.	Negative	Broader coast	United Kingdom	Observational	Non-floating	Laminaria hyperborea	Adult sporophyte	Increased biomass in lower temperature parts of the UK	(nutrient* OR temperature) AND (kelp OR Laminariales)
SS			Temperature	Zhang et al. 2016. A model for the growth of mariculture kelp Saccharina japonica in Sanggou Bay, China. Aquaculture Environment Interactions 8: 273-283.	Neutral	Broader coast	Sanggou Bay, China	Modeling / Experimental	Non-floating	Saccharina japonica	Adult sporophyte	No clear effect of temperature in their model	(nutrient* OR temperature) AND (kelp OR Laminariales)
SS			Temperature	Terada et al. 2016. Effect of PAR and temperature on the photosynthesis of the Japanese alga, Ecklonia radicosa (Laminariales), based on field and laboratory measurements	Other	Broader coast	Japan	Experimental	Non-floating	Ecklonia radicosa	Adult sporophyte	Optimal 16.5C	(nutrient* OR temperature) AND (kelp OR Laminariales)
SS			Temperature	Delenecq et al. 2016. Photosynthetic response to light and temperature in Laminaria digitata gametophytes from two French populations	Positive	Broader coast	France	Experimental	Non-floating	Laminaria digitata	Gametophyte	Increased growth and photosynthesis; high resistance to both light and heat stress	(nutrient* OR temperature) AND (kelp OR Laminariales)
SS			Temperature	Pinho et al. 2015. Spatial and temporal variation of kelp forests amd associated macroalgal assemblages along the Portuguese coast	Negative	Broader coast	Portugal	Observational	Non-floating	Kelps generally (mainly Laminaria hyperborea)	Adult sporophyte	Kelp mostly found in cool areas	(nutrient* OR temperature) AND (kelp OR Laminariales)
SS			Temperature	Wilson et al. 2015. Effects of increasing water temperatures on survival and growth of ecologically and economically important seaweeds in Atlantic Canada: implications for climate change	Negative	Broader coast	Atlantic Canada	Experimental	Non-floating	Laminaria digitata	Adult sporophyte	Reduced growth rate with increasing temperature	(nutrient* OR temperature) AND (kelp OR Laminariales)
SS			Temperature	Simonson et al. 2015. Kelp in hot water: II. Effects of warming seawater temperature on kelp quality as a food source and settlement substrate. Marine Ecology Progress Series 537: 1-8.	Negative	Broader coast	Atlantic Canda	Experimental	Non-floating	Laminaria digitata	Adult sporophyte	Damage to tissues at high temperatures	(nutrient* OR temperature) AND (kelp OR Laminariales)
SS			Temperature	Simonson et al. 2015. Kelp in hot water: II. Effects of warming seawater temperature on kelp quality as a food source and settlement substrate. Marine Ecology Progress Series 537: 1-8.	Negative	Broader coast	Atlantic Canda	Experimental	Non-floating	Saccharina latissima	Adult sporophyte	Damage to tissues at high temperatures	(nutrient* OR temperature) AND (kelp OR Laminariales)
SS			Temperature	Simonson et al. 2015. Kelp in hot water: II. Effects of warming seawater temperature on kelp quality as a food source and settlement substrate. Marine Ecology Progress Series 537: 1-8.	Negative	Broader coast	Atlantic Canda	Experimental	Non-floating	Agarum clathratum	Adult sporophyte	Reduced growth rate with increasing temperature	(nutrient* OR temperature) AND (kelp OR Laminariales)
SS			Temperature	Gao et al. 2015. Effect of increased seawater temperature on biomass, growth and maturation of Saccharina japonica near its southern limit in northern Japan	Negative	Broader coast	Northern Japan	Observational	Non-floating	Saccharina japonica	Adult sporophyte	Kelp absent during warm years	(nutrient* OR temperature) AND (kelp OR Laminariales)
SS			Temperature	Pereira et al. 2015. Response of kelps from different latitudes to consecutive heat shock. JEMBE 463: 57-63	Negative	Broader coast	Portugal	Experimental	Non-floating	Laminaria ochroleuca	Adult sporophyte		(nutrient* OR temperature) AND (kelp OR Laminariales)
SS			Temperature	Komazawa et al. 2015. Phycological Research 63(1): 64-71.	Other	Broader coast	Japan	Experimental	Non-floating	Ecklonia radicosa	Gametophyte / Embryonic sporophyte	Very high temperatures led to mortality but optimal gametophyte maturation temperature is 23 degrees C	(nutrient* OR temperature) AND (kelp OR Laminariales)
SS			Temperature	Watanabe et al. 2014. The effect of irradiance and temperature responses and the phenology of a native alga, Undaria pinnatifida (Laminariales), at the southern limit of its natural distribution in Japan. Journal of Applied Phycology 26(6): 2405-2415	Negative	Broader coast	Japan	Experimental	Non-floating	Undaria pinnatifida	Gametophyte	High temperatures reduced growth and increased gametophyte mortality	(nutrient* OR temperature) AND (kelp OR Laminariales)
SS			Temperature	Mohring et al. 2014. Biogeographic variation in temperature drives performance of kelp gametophytes during warming. Marine Ecology Progress Series 513: 85-96.	Other	Broader coast	Australia	Experimental	Non-floating	Ecklonia radiata	Gametophyte	Optimal temperature that depended on population	(nutrient* OR temperature) AND (kelp OR Laminariales)
SS			Temperature	Mansilla et al. 2014. Tolerance response of Lessonia flavicans from the sub-Antarctic ecoregion of Magallanes under controlled environmental conditions 26(5): 1971-1977.	Positive	Broader coast	sub-Antarctic Chile (very cold but not Arctic)	Experimental	Non-floating	Lessonia flavicans	Adult sporophyte	Only two temperatures, both represent those typically experienced in different seasons	(nutrient* OR temperature) AND (kelp OR Laminariales)
SS			Temperature	Brown et al. 2014. Effects of climate change on the physiology of giant kelp, Macrocystis pyrifera, and grazing by purple urchin, Strongylocentrotus pururatus. Algae 29(3): 203-215.	Positive	Broader coast	California	Experimental	Floating	Macrocystis pyrifera	Adult sporophyte	Decreased growth and photosynthetic carbon uptake under increased temperatures	(nutrient* OR temperature) AND (kelp OR Laminariales)
SS			Temperature	Biksup et al. 2013. Functional responses of juvenile kelps, Laminaria ochroleuca and Saccorhiza polyschides, to increasing temperatures. Aquatic Botany 113: 117-122.	Other	Broader coast	Portugal	Experimental	Non-floating	Laminaria ochroleuca	Adult sporophyte	Optimal temperature around 15-20C, decreased photosynthesis at higher tempratures	(nutrient* OR temperature) AND (kelp OR Laminariales)
SS			Temperature	Bartsch et al. Prevaliling sea surface temperatures inhibit summer reproduction of the kelp Laminaria digitata at Helgoland (North Sea). Journal of Phycology 49(6): 1061-1073.	Negative	Broader coast	Helgoland, Germany	Experimental	Non-floating	Laminaria digitata	Adult sporophyte	High temperatures inhibit reproduction	(nutrient* OR temperature) AND (kelp OR Laminariales)
SS			Temperature	Voerman et al. 2013. Climate driven changes in subtidal kelp forest communities in NW Spain. Marine Environmental Research 90: 119-127.	Negative	Broader coast	NW Spain	Observational	Non-floating	Laminaria ochroleuca	Adult sporophyte	Deforestation associated with increased temperature	(nutrient* OR temperature) AND (kelp OR Laminariales)
SS			Temperature	Andersen et al. 2013. Temperature acclimation and heat tolerance of photosynthesis in Norweigan Saccharina latissima (Laminariales, Phaeophyceae). Journal of Phycology 49: 689-700.	Negative	Broader coast	Norway	Experimental	Non-floating	Saccharina latissima	Adult sporophyte	Reduced growth rate with increasing temperature	(nutrient* OR temperature) AND (kelp OR Laminariales)
SS			Temperature	Raybaud et al. 2013. Decline in kelp in West Europe and Climate.PLOS One 8(6): e66044.	Negative	Broader coast	Europe	Modeling	Non-floating	Laminaria digitata	Adult sporophyte	Predicted losses due to climate change	(nutrient* OR temperature) AND (kelp OR Laminariales)
SS			Temperature	Mohring et al. 2013. Environmental influences on kelp performance across the reproductive period: an ecological trade-off between gametophyte survival and growth. PLOS One 8(6): e65310	Other	Broader coast	Australia	Experimental	Non-floating	Ecklonia radiata	Gametophyte	Lower temperatures have higher survival but growth is faster at increased temperatures	(nutrient* OR temperature) AND (kelp OR Laminariales)
SS			Temperature	Zhang et al. 2013. Effect of temperature on the development of Saccharina japonica gametophytes. Journal of Applied Phycology 25: 261-267	Negative	Broader coast	China	Experimental	Non-floating	Saccharina japonica	Gametophyte	Increased growth and size under lower temperatures (15C)	(nutrient* OR temperature) AND (kelp OR Laminariales)
SS			Temperature	Gao et al. 2013. Combined effects of seawater temperature and nutrient condition on growth and survival of juvenile sporophytes of the kelp Undaria pinnatifida (Laminariales, Phaeophyta) cultivated in northern Honshu Japan	Negative	Broader coast	Honshu, Japan	Experimental	Non-floating	Undaria pinnatifida	Adult sporophyte	Decreased growth and survival under high temperatures	(nutrient* OR temperature) AND (kelp OR Laminariales)
SS			Temperature	Mabin et al. 2013. Variation in the morphology, reproduction and development of the habitat-forming kelp Ecklonia radiata with changing temperature and nutrients. Marine Ecology Progress Series 483: 117-131.	Negative	Broader coast	Australia	Experimental	Non-floating	Ecklonia radiata	Gametophyte		(nutrient* OR temperature) AND (kelp OR Laminariales)
SS			Temperature	Tanaka et al. 2012. Warming off southwestern Japan linked to distributional shifts of subtidal canopy forming seaweeds. Ecology and Evolution	Negative	Broader coast	Southwestern Japan	Observational	Non-floating	Ecklonia spp.	Adult sporophyte	Declines during warm years	(nutrient* OR temperature) AND (kelp OR Laminariales)
SS			Temperature	Opplinger et al. 2012. Temperature effects on gametophyte life-history traits and geographic distribution of two cryptic species. PLOS One 7(6): e39289	Negative	Broader coast	Chile	Experimental	Non-floating	Lessonia nigrescens	Gametophyte		(nutrient* OR temperature) AND (kelp OR Laminariales)
SS			Temperature	Moy and Christie 2012. Large-scale shift from sugar kelp (Saccharina latissima) to ephemeral algae along the south and west coast of Norway. Marine Biology Research 8(4): 304-321	Negative	Broader coast	Norway	Observational	Non-floating	Saccharina latissima	Adult sporophyte	Declines during warm years	(nutrient* OR temperature) AND (kelp OR Laminariales)
SS			Temperature	Hereward et al. 2020. INTRA-ANNUAL VARIABILITY IN RESPONSES OF A CANOPY FORMING KELP TOCUMULATIVE LOW TIDE HEAT STRESS: IMPLICATIONS FOR POPULATIONS AT THETRAILING RANGE EDGE. J. Phycol.56,146–158	Negative	Broader coast	Southwest England	Experimental	Non-floating	Laminaria digitata	Adult sporophyte	Reduced kelp health and viability following exposure to repeated "low tide heatwaves"	(nutrient* OR temperature) AND (kelp OR Laminariales)
SS			Temperature	Edwards et al 2019. Comparing the impacts of four ENSO events on giant kelp (Macrocystis pyrifera) in the northeast Pacific Ocean. ALGAE 34: 141-151	Negative	Broader coast	California (Central and Southern)	Observational	Floating	Macrocystis pyrifera	Gametophyte / Embryonic sporophyte	El Nino events resulted in lower kelp abundance	(nutrient* OR temperature) AND (kelp OR Laminariales)
JH	Climate change	Water movement/Depth/Local terrestrial input	Water clarity	Khangaonkar, T., Nugraha, A., Xu, W., & Balaguru, K. (2019). Salish Sea Response to Global Climate Change, Sea Level Rise, and Future Nutrient Loads. Journal of Geophysical Research: Oceans, 124(6), 3876–3904. https://doi.org/10.1029/2018JC014670	Negative	Salish Sea		Modeling/Proxy				Does not explicitly mention water clarity - says microalgal biomass will increase w/ CC b/c higher temp and nutrients
JH	Climate change	Water movement/Depth/Local terrestrial input	Water clarity	Capuzzo E, Lynam CP, Barry J, Stephens D, Forster RM, Greenwood N, McQuatters?Gollop A, Silva T, Leeuwen SM van, Engelhard GH. 2018. A decline in primary production in the North Sea over 25 years, associated with reductions in zooplankton abundance and fish stock recruitment. Global Change Biology 24:e352–e364.	Positive	Broader coast	North Sea	Observational				"Sea surface warming and reduced riverine nutrient inputs are found to be likely contributors to the declining levels of primary production" (PP measured as light)	("climate change" AND (turbid* OR "water clarity" OR light availab*) AND marine NOT tropic*)
JH	Climate change	Water movement/Depth/Local terrestrial input	Water clarity	Suursaar Ü, Kullas T, Kovtun A, Torn K, Aps R. 2011. Climate change induced decadal variations in hydrodynamic conditions and their influence on benthic habitats of the Estonian coastal sea. Pages 427–438. Malaysia. Available from http://library.witpress.com/viewpaper.asp?pcode=RAV11-039-1 (accessed June 22, 2020).	Negative	Broader coast	Estonia	Observational				Increase in turbidity due to increase in sea level and storm/wave frequency	("climate change" AND (turbid* OR "water clarity" OR light availab*) AND marine NOT tropic*)
JH	Climate change	Water movement/Depth/Local terrestrial input	Water clarity	Wilson RJ, Heath MR. 2019. Increasing turbidity in the North Sea during the 20th century due to changing wave climate. Ocean Science 15:1615–1625.	Negative	Broader coast	North Sea	Observational				Increase in turbidity in 20th century due to increase in wave action. "Wave-driven processes are rarely included in projections of climate change impacts on marine ecosystems, but our analysis indicates that this should be reconsidered for shelf sea regions"	("climate change" AND (turbid* OR "water clarity" OR light availab*) AND marine NOT tropic*)
JH	Climate change	Water movement/Depth/Local terrestrial input	Water clarity	Carney D, Oliver JS, Armstrong C. 1999. Sedimentation and composition of wall communities in Alaskan fjords. Polar Biology 22:38–49.	Negative	Broader coast	Alaska	Observational				In fjords with actively retreating tide-water glaciers, suspended sediment levels were extremely high at the heads and were exponentially lower at the mouths	kelp AND (turbid* OR "water clarity" OR light availab*)
NN	Dredging		Water clarity	Abdul Wahab, MA; Fromont, J; Goinez, O; Fisher, R; Jones, R. 2017. Comparisons of benthic filter feeder communities before and after a large-scale capital dredging program. Marine Pollution Bulletin 122 (1-2):176-193. doi:10.1016/j.marpolbul.2017.06.041.	Negative	Broader coast	Australia	Observational				Turbidity increased 146%. Also measured sedimentation, as well as impact on sponges.	dredg* AND (turbid* OR "water clarity" OR light availab*)
NN	Dredging		Water clarity	Black, KP; Parry, GD. 1999. Entrainment, dispersal, and settlement of scallop dredge sediment plumes: field measurements and numerical modelling. Canadian Journal of Fisheries and Aquatic Sciences 56(12): 2271-2281. doi:10.1139/cjfas-56-12-2271.	Negative	Broader coast	Australia	Experimental				Scallop dredging, specifically; suspended sediment did resettle rather quickly	dredg* AND (turbid* OR "water clarity" OR light availab*)
NN	Dredging		Water clarity	Cabrita, MT. 2014. Phytoplankton community indicators of changes associated with dredging in the Tagus estuary (Portugal). Environmental Pollution 191: 17-24. doi:10.1016/j.envpol.2014.04.001.	Negative	Broader coast	Portugal	Observational				Also looked a biological impacts of dredging (species diversity, biomass)	dredg* AND (turbid* OR "water clarity" OR light availab*)
NN	Dredging		Water clarity	Ceia, FR; Patricio, J; Franco, J; Pinto, R; Fernandez-Boo, S; Losi, V; Marques, JC; Neto, JM. 2013. Assessment of estuarine macrobenthic assemblages and ecological quality status at a dredging site in a southern Europe estuary. Ocean and Coastal Management 72: 80-92. doi:10.1016/j.ocecoaman.2011.07.009.	Negative	Broader coast	Portugal	Observational				Also looked at measures of biotic impact	dredg* AND (turbid* OR "water clarity" OR light availab*)
NN	Dredging		Water clarity	Cussioli, MC; Bryan, KR; Pilditch, CA; de Lange, WP; Bischof, K. 2019. Light penetration in a temperate meso-tidal lagoon: Implications for seagrass growth and dredging in Tauranga Harbour, New Zealand. Ocean and Coastal Management 174: 25-37. doi:10.1016/j.ocecoaman.2019.01.014.	Neutral	Broader coast	New Zealand	Observational				Measured turbidity continuously at sites near harbor during dredging; some sites had slightly higher turbidity and others had slightly lower turbidity	dredg* AND (turbid* OR "water clarity" OR light availab*)
NN	Dredging		Water clarity	de Jonge, VN; Schuttelaars, HM; van Beusekom, JEE; Talke, SA; de Swart, HE. 2014. The influence of channel deepening on estuarine turbidity levels and dynamics, as exemplified by the Ems estuary. Estuarine and Coastal Shelf Science 139: 46-59. doi: 10.1016/j.ecss.2013.12.030	Negative	Broader coast	Dutch-German border	Modeling / Observational				Dreding produced long-term bathymetric and tidal changes that increased turbidity	dredg* AND (turbid* OR "water clarity" OR light availab*)
NN	Dredging		Water clarity	Dijkstra, YM; Schuttelaars, HM; Schramkowski, GP. 2019. Can the Scheldt River Estuary become hyperturbid?: A model analysis of suspended sediment concentrations and transport in response to channel deepening. Ocean Dynamics 69(7): 809-827. doi:10.1007/s10236-019-01277-z.	Neutral	Broader coast	Belgium	Modeling				Deepening the channel alone decreased long-term turbidity, though it may increase turbidity in the short-term	dredg* AND (turbid* OR "water clarity" OR light availab*)
NN	Dredging		Water clarity	Fettweis, M; Baeye, M; Francken, F; Lauwaert, B; Van den Eynde, D; Van Lancker, V; Martens, C; Michielsen, T. 2011. Monitoring the effects of disposal of fine sediments from maintenance dredging on suspended particulate matter concentration in the Belgian nearshore area (southern North Sea). Marine Pollution Bulletin 62(2): 258-269. doi:10.1016/j.marpolbul.2010.11.002.	Negative	Broader coast	North Sea	Experimental				Fluid mud layers formed, leading to long-term increase in turbidity	dredg* AND (turbid* OR "water clarity" OR light availab*)
NN	Dredging		Water clarity	Fisher, R; Stark, C; Ridd, P; Jones, R. 2015. Spatial Patterns in Water Quality Changes during Dredging in Tropical Environments. PLOS ONE 10(12). doi:10.1371/journal.pone.0143309.	Negative	Broader coast	Australia	Observational				73 sites; spatial spread of impact highly variable	dredg* AND (turbid* OR "water clarity" OR light availab*)
NN	Dredging		Water clarity	He, MX; Hu, LB; Hu, CM. 2014. Harbour dredging and fish mortality in an aquaculture zone: assessment of changes in suspended particulate matter using multi-sensor remote-sensing data. International Journal of Remote Sensing 35(11-12):4383-4398. doi:10.1080/01431161.2014.916446.	Negative	Broader coast	Rushan Bay, China	Observational				Remote sensing satellite data; SPM much higher during dredging; higher clam mortality near dredging sites	dredg* AND (turbid* OR "water clarity" OR light availab*)
NN	Dredging		Water clarity	Duclos, P.-A.; Lafite, R.; Le Bot, S.; Rivoalen, E., and Cuvilliez, A., 2013. Dynamics of turbid plumes generated by marine aggregate dredging: an example of a macrotidal environment (the Bay of Seine, France). Journal of Coastal Research 29(6a):25-37. doi:10.2112/JCOASTRES-D-12-00148.1.	Negative	Broader coast	France	Observational				Sediment plume settles within 2 hours	Refereneced in: Jones, R; Bessell-Browne, P; Fisher, R; Klonowski, W; Slivkoff, M. 2016. Assessing the impacts of sediments from dredging on corals. Marine Pollution Bulletin 102(1): 9-29. doi:10.1016/j.marpolbul.2015.10.049. Search term: dredg* AND (turbid* OR "water clarity" OR light availab*)
NN	Dredging		Water clarity	Spearman, J. 2015. A review of the physical impacts of sediment dispersion from aggregatedredging. Marine Pollution Bulletin 94:260-277. doi:10.1016/j.marpolbul.2015.01.025.	Negative	Broader coast	Global ocean	Meta-analysis				Yes, dredging increases SSC; but the impact is limited to 3km or less	Refereneced in: Jones, R; Bessell-Browne, P; Fisher, R; Klonowski, W; Slivkoff, M. 2016. Assessing the impacts of sediments from dredging on corals. Marine Pollution Bulletin 102(1): 9-29. doi:10.1016/j.marpolbul.2015.10.049. Search term: dredg* AND (turbid* OR "water clarity" OR light availab*)
NN	Dredging		Water clarity	Jones, R; Fisher, R; Bessell-Browne, P. 2019. Sediment deposition and coral smothering. PLOS ONE 14(6). doi:10.1371/journal.pone.0216248.	Negative	Broader coast	Australia	Observational				Also looked at distance from which 90% of the impacts had dissipated; measured TSS, light availability, sediment deposition, and coral smothering	dredg* AND (turbid* OR "water clarity" OR light availab*)
NN	Dredging		Water clarity	Jones, R; Fisher, R; Stark, C; Ridd, P. 2015. Temporal Patterns in Seawater Quality from Dredging in Tropical Environments. PLOS ONE. 10(10). doi:10.1371/journal.pone.0137112.	Negative	Broader coast	Australia	Observational				Dredging increased the frequency, duration, and intensity of turbidity events, when compared to pre-dredging baselines; lots of temporal variation	dredg* AND (turbid* OR "water clarity" OR light availab*)
NN	Dredging		Water clarity	Kanellopoulos, TD; Panagiotopoulos, IP; Karageorgis, AP; Kikaki, A; Morfis, I; Hatiris, GA; Vandarakis, D; Rousakis, G; Kapsimalis, V. 2020. Assessment of the physical impact of a short-term dredging operation on a semi-enclosed environment: South Euboean Gulf, Greece. Environmental Monitoring and Assessment 192(1). doi:10.1007/s10661-019-7998-7.	Negative	Broader coast	Greece	Observational				Measured distance that sediment plume traveled, SPM, and light attenuation	dredg* AND (turbid* OR "water clarity" OR light availab*)
NN	Dredging		Water clarity	Liblik, T. and Lips, U. 2011. Spreading of suspended matter in a shallow sea area influenced by dredging activities and variable atmospheric forcing: results of in-situ measurements. Journal of Coastal Research, SI 64 (Proceedings of the 11th International Coastal Symposium), 561-566. Szczecin, Poland.	Negative	Broader coast	Estonia	Observational				Dredging increased turbidity, but less so than a period of high winds.	dredg* AND (turbid* OR "water clarity" OR light availab*)
NN	Dredging		Water clarity	Nielsen, MH; Bach, L; Bollwerk, SM. 2015. Spreading of sediment due to underwater blasting and dredging: Field observations from quay construction in Sisimiut, Greenland. Ocean and Coastal Management 116:512-522. doi:10.1016/j.ocecoaman.2015.09.012.	Negative	Broader coast	Greenland	Observational				Blasting lead to a wider spreading of sediment, but dredging lead to a wider spreading of the organic part of the sediment	dredg* AND (turbid* OR "water clarity" OR light availab*)
NN	Dredging		Water clarity	Pledger, A; Johnson, M; Brewin, P; Phillips, J; Martin, SL; Yu, DP. 2020. Characterising the geomorphological and physicochemical effects of water injection dredging on estuarine systems. Journal of Environmental Management. 261. doi:10.1016/j.jenvman.2020.110259.	Negative	Broader coast	River Parrett estuary, UK	Observational				Turbidity increased during dredging, but the magnitude was similar to tidal events	dredg* AND (turbid* OR "water clarity" OR light availab*)
NN	Dredging		Water clarity	Raag, L; Sipelgas, L; Uiboupin, R. 2014. Analysis of natural background and dredging-induced changes in TSM concentration from MERIS images near commercial harbours in the Estonian coastal sea. International Journal of Remote Sensing 35(18):6764-6780. doi:10.1080/01431161.2014.963898.	Negative	Broader coast	Baltic Sea (Estonia)	Observational				Measured using satellite imagery/remote sensing: more focused on comparing data source quality/effectiveness of using remote sensing to detect changes in turbidity induced by dredging	dredg* AND (turbid* OR "water clarity" OR light availab*)
NN	Dredging		Water clarity	Raag, L; Uiboupin, R; Sipelgas, L. 2013. Analysis of historical MERIS and MODIS data to evaluate the impact of dredging to monthly mean surface TSM concentration. Remote Sensing of the Ocean, Sea Ice, Coastal Waters, and Large Water Regions. 8888. doi:10.1117/12.2032327.	Negative	Broader coast	Estonia	Observational				Measured using satellite imagery/remote sensing: more focused on comparing data source quality/effectiveness of using remote sensing to detect changes in turbidity induced by dredging	dredg* AND (turbid* OR "water clarity" OR light availab*)
NN	Dredging		Water clarity	Roman-Sierra, J; Navarro, M; Munoz-Perez, JJ; Gomez-Pina, G.2011. Turbidity and Other Effects Resulting from Trafalgar Sandbank Dredging and Palmar Beach Nourishment.Journal of Waterway Port Coastal and Ocean Engineering - ASCE 137(6):332-343. doi:10.1061/(ASCE)WW.1943-5460.0000098.	Negative	Broader coast	Spain	Observational				Turbidity increased, but the spread was small and the duration was short.	dredg* AND (turbid* OR "water clarity" OR light availab*)
NN	Dredging		Water clarity	Ruffin, KK. 1998. The persistence of anthropogenic turbidity plumes in a shallow water estuary. Estuarine Coastal and Shelf Science 47(5):579-592. doi:10.1006/ecss.1998.0366.	Negative	Broader coast	Chesapeake Bay	Observational				Turbidity impacts vary depending on water depth and sediment type. Impacts greatest in shallow water, in sediments with lots of silt and/or clay.	dredg* AND (turbid* OR "water clarity" OR light availab*)
NN	Dredging		Water clarity	Schoellhamer, DH. 2002. Comparison of the basin-scale effect of dredging operations and natural estuarine processes on suspended sediment concentration. Estuaries 25(3):488-495. doi:10.1007/BF02695990.	Neutral	Broader coast	San Pablo Bay, CA	Observational				Even during dredging events, wind-wave resuspension, depth, and the seasonal availabiilty of sediment exert a greater influence on turbidity	dredg* AND (turbid* OR "water clarity" OR light availab*)
NN	Dredging		Water clarity	Smith, GG; Weitz, N; Soltau, C; Viljoen, A; Luger, S; Maartens, L. 2008. Fate of fine sediment from dredger-based mining in a wave-dominated environment at Chameis Bay, Namibia. Journal of Coastal Research 24(1): 232-247. doi:10.2112/06-0677.1.	Negative	Broader coast	Southern Africa	Modeling / Observational				High wave action and fine sediments lead to far transport of sediments disturbed by dredging	dredg* AND (turbid* OR "water clarity" OR light availab*)
NN	Dredging		Water clarity	van Maren, DS; van Kessel, T; Cronin, K; Sittoni, L. 2015. The impact of channel deepening and dredging on estuarine sediment concentration. Continental Shelf Research 95:1-14. doi:10.1016/j.csr.2014.12.010.	Negative	Broader coast	Ems Estuary (Dutch-German border)	Modeling				Dredging increased SSC, especally up-estuary SSC; dredging increases spatial distribution of SSC, but has a limited impact on average SSC	dredg* AND (turbid* OR "water clarity" OR light availab*)
NN	Dredging		Water clarity	York, PH; Carter, AB; Chartrand, K; Sankey, T; Wells, L; Rasheed, MA. 2015. Dynamics of a deep-water seagrass population on the Great Barrier Reef: annual occurrence and response to a major dredging program. Scientific Reports 5. doi:10.1038/srep13167.	Negative	Broader coast	Australia	Observational				Mostly focused on how seagrasses respond to dredging, with turbidity assumed to mediate that relationship	dredg* AND (turbid* OR "water clarity" OR light availab*)
AO	Dredging		Water clarity	Blain, C.O. and N.T. Shears. 2020. Differential response of forest-forming seaweeds to elevated turbidity may facilitate ecosystem shifts on temperate reefs. Marine Ecology Progress Series 641: 63-77	Positive	Broader coast	New Zealand	Experimental		Ecklonia radiata	Sporophyte	Sedimentation, which may be elevated by dredging, can reduce water quality harming kelp	turbidity AND kelp NOT tropical
AO	Dredging		Water clarity	Blain, C.O., T.A.V. Rees, S.C Hansen and N.T. Shears. 2020. Morphology and photosynthetic response of the kelp Ecklonia radiata across a turbidity gradient. Limnology and Oceanography 65(3): 529-544	Positive	Broader coast	New Zealand	Observational		Ecklonia radiata	Sporophyte	Sedimentation, which may be elevated by dredging, can reduce water quality harming kelp	turbidity AND kelp NOT tropical
AO	Dredging		Water clarity	Tait, L.W. 2019. Giant kelp forests at critical light thresholds show compromised ecological resilience to environmental and biological drivers. Estuarine, Coastal and Shelf Science 219 231-241	Positive	Broader coast	New Zealand	Observational		Macrocystis pyrifera	Sporophyte	Sedimentation, which may be elevated by dredging, can reduce water quality harming kelp	turbity AND macroalgae NOT tropical
TT	Nutrients		Water clarity	Boesch, DF. 2000. Measuring the health of the Chesapeake Bay: toward integration and prediciton. Environmental Research 82 (2): 134-142.	Negative	Broader coast	Chesapeake Bay	Observational				ecosystem degradation attributed to nutrient overenrichment and concurent reduction in light availability	?nutrient* AND (turbid* OR "water clarity" OR light availab*) AND (?Salish Sea? OR ?Puget Sound? OR ?Strait of Georgia? OR ?San Juan Islands? OR ?Gulf Islands? OR ?Vancouver Island? OR ?Washington? OR ?British Columbia?)
TT	Nutrients		Water clarity	TEGNER, MJ; DAYTON, PK; EDWARDS, PB; RISER, KL; CHADWICK, DB; DEAN, TA; DEYSHER, L. 1995. EFFECTS OF A LARGE SEWAGE SPILL ON A KELP FOREST COMMUNITY - CATASTROPHE OR DISTURBANCE. Marine Environmental Research 40(2): 181-224	Negative	Broader coast	California	Observational		macrocystis		Surface ammonium concentrations within 1 km of the break were at potentially toxic levels, and light levels were reduced enough to have inhibited kelp germination and growth.	nutrient* and "mechanical damage" and kelp
KA	Shoreline development	Water movement/Depth	Water clarity	Miles, J.R., Russel, P.E., and Huntley, D.A., 2001, Field measurements of sediment dynamics in front of a seawall: Journal of Coastal Research, v. 17, no. 1, p. 195–206.	Negative	Broader coast	Southern England	Experimental				During the relatively low energy conditions measured, suspended sediment and longshore currents were observed to be stronger in front of a seawall than on an adjacent natural beach, resulting in a longshore sediment transport rate that was on the order of a magnitude greater in front of the wall.	("shoreline development" AND "sediment")
JH	Upland development	Local terrestrial input	Water clarity	Glover, H. E., Ogston, A. S., Miller, I. M., Eidam, E. F., Rubin, S. P., & Berry, H. D. (2019). Impacts of Suspended Sediment on Nearshore Benthic Light Availability Following Dam Removal in a Small Mountainous River: In Situ Observations and Statistical Modeling. Estuaries and Coasts, 42(7), 1804–1820. https://doi.org/10.1007/s12237-019-00602-5	Positive	Salish Sea	Strait of Juan de Fuca	Observational				Sediment from dam removal reduced water clarity	(logging OR agricultur* OR urban* OR dam* OR industr*) AND (turbid* OR "water clarity" OR light availab*) AND marine AND ("Salish Sea" OR "Puget Sound" OR "Strait of Georgia" OR "San Juan Islands" OR "Gulf Islands" OR "Vancouver Island" OR "Washington" OR "British Columbia")		NOTE: what direction is dam removal? Choosing it to be reduced development
JH	Upland development	Local terrestrial input	Water clarity	Dudley BD, Burge OR, Plew D, Zeldis J. 2020. Effects of agricultural and urban land cover on New Zealand’s estuarine water quality. New Zealand Journal of Marine and Freshwater Research 0:1–21. Taylor & Francis.	Negative	Broader coast	New Zealand	Observational				More agriculture in watershed = more turbidity	((logging OR agricultur* OR urban* OR dam* OR industr*) AND (turbid* OR "water clarity" OR "light availability") AND marine NOT tropic*)
JH	Upland development	Local terrestrial input	Water clarity	González SA, Stotz W, Lancellotti D. 2014. Effects of the Discharge of Iron Ore Tailings on Subtidal Rocky-Bottom Communities in Northern Chile. Journal of Coastal Research 30:500–514. Coastal Education and Research Foundation.	Negative	Broader coast	Northern Chile	Observational				Iron mine run off led to high nearshore turbidity	((logging OR agricultur* OR urban* OR dam* OR industr*) AND (turbid* OR "water clarity" OR "light availability") AND marine NOT tropic*)
JH	Upland development	Local terrestrial input	Water clarity	Yildirim Y, Alkan M, Oruç M. 2009. DETECTION OF COAL ASH TURBIDITY IN MARINE ENVIRONMENT USING REMOTE SENSING. Fresenius Environmental Bulletin 18:8.	Negative	Broader coast	Black Sea	Observational				Industrial ash from coal-fired power plant increased nearshore turbidity, observations from satellites	((logging OR agricultur* OR urban* OR dam* OR industr*) AND (turbid* OR "water clarity" OR "light availability") AND marine NOT tropic*)
JH	Upland development	Local terrestrial input	Water clarity	Desmond MJ, Pritchard DW, Hepburn CD. 2015. Light Limitation within Southern New Zealand Kelp Forest Communities. PLOS ONE 10:e0123676.	Negative	Broader coast	New Zealand	Observational				We compared the underwater light environment of macroalgal dominated shallow subtidal rocky reef habitats on a coastline modified by human activities with a coastline of forested catchments...Light attenuation was more than twice as high in shallow subtidal zones along the modified coast.	kelp AND (turbid* OR "water clarity" OR light availab*)
NN	Vessel traffic	Water movement	Water clarity	Garel E, López Fernández L, & Collins M. 2008. Sediment resuspension events induced by the wake wash of deep-draft vessels. Geo-Marine Letters 28:205-211. doi: 10.1007/s00367-008-0101-y.	Negative	Broader Coast	England	Observational				SSC measured before/after large ferry vessels passed through estuarine creek	Referenced within: Whitfield AK and Becker A. 2014. Impacts of recreational motorboats on fishes: A review. Marine Pollution Bulletin 83(1):24-31. doi:10.1016/j.marpolbul.2014.03.055. Broader Coast; found using ("vessel traffic" OR "boat traffic" OR "ship* traffic") AND (turbid* OR "water clarity" OR light availab*)
NN	Vessel traffic	Water movement	Water clarity	Briciu-Burghina C, Sullivan T, Chapman J, and Regan F. 2014. Continuous high-frequency monitoring of estuarine water quality as a decision support tool: a Dublin Port case study. Environmental Monitoring and Assessment 186(9): 5561-5580. doi:10.1007/s10661-014-3803-9.	Negative	Broader Coast	Dublin Port, Ireland	Observational				Used high-frequency continuous-monitoring sensors; effect of boat traffic on turbidity is small to moderate. Impact depends on water level and tidal state.	("vessel traffic" OR "boat traffic" OR "ship* traffic") AND (turbid* OR "water clarity" OR light availab*)
NN	Vessel traffic	Water movement	Water clarity	Eriksson BK, Sandstrom A, Isaeus M, Schreiber H, and Karas P. 2004. Effects of boating activities on aquatic vegetation in the Stockholm archipelago, Baltic Sea. Estuarine Coastal and Shelf Science. 61(2):339-349. doi:10.1016/j.ecss.2004.05.009.	Negative	Broader Coast	Baltic Sea	Observational				Turbidity higher in harbors and marinas. Aquatic vegetation cover and species richness sort of used as a proxy for turbidity in high-traffic areas. Species sensitive to light availability were particularly poorly represented near harbors and marinas	("vessel traffic" OR "boat traffic" OR "ship* traffic") AND (turbid* OR "water clarity" OR light availab*)
NN	Vessel traffic	Water movement	Water clarity	Ganju NK, Miselis JL, and Aretxabaleta AL. 2014. Physical and biogeochemical controls on light attenuation in a eutrophic, back-barrier estuary. Biogeosciences 11(24):7193-7205. doi: 10.5194/bg-11-7193-2014.	Neutral	Broader Coast	New Jersey, USA	Observational				Measured many different water quality indicators. Aquatic vegetation/macroalgae cover seemed to depend more on biogeochemical variables than boat traffic. Vessel traffic did not seem associated with sediment resuspension	("vessel traffic" OR "boat traffic" OR "ship* traffic") AND (turbid* OR "water clarity" OR light availab*)
NN	Vessel traffic	Water movement	Water clarity	Lindholm T, Svartstrom M, Spoof L, and Meriluoto J. 2001. Effects of ship traffic on archipelago waters off the Langnas harbour in Aland, SW Finland. Hydrobiologia 444(1-3):217-225. doi:10.1023/A:1017518131889.	Negative	Broader Coast	Finland	Observational				Large ships basically cause artificial upwellings, especially in areas outside of the harbor where they turn.	("vessel traffic" OR "boat traffic" OR "ship* traffic") AND (turbid* OR "water clarity" OR light availab*)
NN	Vessel traffic	Water movement	Water clarity	Sipelgas L, Uiboupin R, Arikas A, and Siitam L. 2018. Water quality near Estonian harbours in the Baltic Sea as observed from entire MERIS full resolution archive. Marine Pollution Bulletin 126:565-574. doi:10.1016/j.marpolbul.2017.09.058.	Negative	Broader Coast	Baltic Sea	Observational				Measured using MERIS satellite imagery. Positive correlation between # vessls and mean annual TSM.	("vessel traffic" OR "boat traffic" OR "ship* traffic") AND (turbid* OR "water clarity" OR light availab*)
SS			Water clarity	Spurkland and Iken 2012. Seasonal growth patterns of Saccharina latissima (Phaeophyceae, Ochrophyta) in a glacially-influenced subarctic estuary. 60: 261-275	Negative	Broader coast	Alaska	Observational	Non-floating	Saccharina latissima	Adult sporophyte	Growth rate measured	Search terms: "Kelp AND salinity"
JH			Water clarity	Stull JK. 1996. Ocean monitoring off Palos Verdes, Southern California, 1970-1995. Pages 299–306 volume1 OCEANS 96 MTS/IEEE Conference Proceedings. The Coastal Ocean - Prospects for the 21st Century.	Positive	Broader coast	SoCal	Observational	Floating	Macrocystis pyrifera	Adult sporophyte	"The canopy of the giant kelp Macrocystis pyrifera had virtually disappeared from the local rocky subtidal by 1958, partly as a result of discharged effluent particulates, which reduced light transmissibility, introduced floc and contaminants, and buried the substrate." Kelp bed recovery once sewage outflow was reduced.	kelp AND (pollut* OR contamin*) NOT tropic*
JH			Water clarity	Buschmann AH, Pereda SV, Varela DA, Rodríguez-Maulén J, López A, González-Carvajal L, Schilling M, Henríquez-Tejo EA, Hernández-González MC. 2014. Ecophysiological plasticity of annual populations of giant kelp (Macrocystis pyrifera) in a seasonally variable coastal environment in the Northern Patagonian Inner Seas of Southern Chile. Journal of Applied Phycology 26:837–847.	Other	Broader coast	S. Chile	Observational	Floating	Macrocystis pyrifera	Adult sporophyte	sporophytes established in late winter/early spring are able, under high nitrogenavailability, to increase their chlorophyll content significantly, allowing the individuals to reduce their light saturation point and thus allow a higher productivity under the low light conditions that exist in late winter and early spring	kelp AND (turbid* OR "water clarity" OR light availab*) AND ("Salish Sea" OR "Puget Sound" OR "Strait of Georgia" OR "San Juan Islands" OR "Gulf Islands" OR "Vancouver Island" OR "Washington" OR "British Columbia")
JH			Water clarity	Rubin SP et al. 2017. Increased sediment load during a large-scale dam removal changes nearshore subtidal communities. PLOS ONE 12:e0187742.	Positive	Salish Sea	Straight of Juan de Fuca	Observational	Floating	many	Adult sporophyte	In areas lacking deposition, macroalgae cover decreased inversely to suspended sediment concentration, suggesting impacts from light reduction or scour.	kelp AND (turbid* OR "water clarity" OR light availab*) AND ("Salish Sea" OR "Puget Sound" OR "Strait of Georgia" OR "San Juan Islands" OR "Gulf Islands" OR "Vancouver Island" OR "Washington" OR "British Columbia")
JH			Water clarity	Rubin SP et al. 2017. Increased sediment load during a large-scale dam removal changes nearshore subtidal communities. PLOS ONE 12:e0187742.	Positive	Salish Sea	Straight of Juan de Fuca	Observational	Non-floating	many	Adult sporophyte	In areas lacking deposition, macroalgae cover decreased inversely to suspended sediment concentration, suggesting impacts from light reduction or scour.	kelp AND (turbid* OR "water clarity" OR light availab*) AND ("Salish Sea" OR "Puget Sound" OR "Strait of Georgia" OR "San Juan Islands" OR "Gulf Islands" OR "Vancouver Island" OR "Washington" OR "British Columbia")
JH			Water clarity	Blain CO, Rees TAV, Hansen SC, Shears NT. 2020. Morphology and photosynthetic response of the kelp Ecklonia radiata across a turbidity gradient. Limnology and Oceanography 65:529–544.	Neutral	Broader coast	New Zealand	Observational	Non-floating	Ecklonia radiata	Adult sporophyte	Kelps in more turbid sites had short stipes, lower surface area to volume ratios, increased photosynthetic efficiency, and increased pigment concentration. But maximum rates of photosynthesis were highest at high-light sites and strongly positively related to higher SA:V of kelp at these sites	kelp AND (turbid* OR "water clarity" OR light availab*)
JH			Water clarity	Blain CO, Shears NT. 2020. Differential response of forest-forming seaweeds to elevated turbidity may facilitate ecosystem shifts on temperate reefs. Marine Ecology Progress Series 641:63–77.	Positive	Broader coast	New Zealand	Experimental	Non-floating	Ecklonia radiata	Adult sporophyte	Under both press and pulse treatments of turbidity, E. radiata showed significant losses of lamina biomass and reduced NPP	kelp AND (turbid* OR "water clarity" OR light availab*)
JH			Water clarity	Derrien-Courtel S, Le Gal A, Grall J. 2013. Regional-scale analysis of subtidal rocky shore community. Helgoland Marine Research 67:697–712.	Positive	Broader coast	Brittany, France	Observational	Non-floating	Laminaria hyperborea	Adult sporophyte	Kelp absent in high-turbidity sites, max depth and turbidity inversely correlated (shallower max depth w/ increasing turbidity)	kelp AND (turbid* OR "water clarity" OR light availab*)
JH			Water clarity	Derrien-Courtel S, Le Gal A, Grall J. 2013. Regional-scale analysis of subtidal rocky shore community. Helgoland Marine Research 67:697–712.	Positive	Broader coast	Brittany, France	Observational	Non-floating	Saccorhiza polyschides	Adult sporophyte	Kelp absent in high-turbidity sites, max depth and turbidity inversely correlated (shallower max depth w/ increasing turbidity), though more able to withstand turbidity and sedimentation than L. hyperborea	kelp AND (turbid* OR "water clarity" OR light availab*)
JH			Water clarity	Desmond MJ, Pritchard DW, Hepburn CD. 2015. Light Limitation within Southern New Zealand Kelp Forest Communities. PLOS ONE 10:e0123676.	Positive	Broader coast	New Zealand	Observational	Floating	Macrocystis pyrifera	Adult sporophyte	Clearer water -> higher biomass. This study suggests that commonly used metrics such as species diversity and density are not as sensitive as direct measures of biomass when detecting the effects of light limitation within macroalgal communities	kelp AND (turbid* OR "water clarity" OR light availab*)
JH			Water clarity	Gerard VA. 1990. Ecotypic differentiation in the kelpLaminaria saccharina: Phase-specific adaptation in a complex life cycle. Marine Biology 107:519–528.	Other	Broader coast	US East coast	Experimental	Non-floating	Laminaria saccharina	Gametophyte / Adult sporophyte	Ecotypic differences in populations from turbid vs. non-turbid sites - Cultured sporophytes from the turbid habitat in Long Island Sound, New York, USA, grew faster under both limiting and saturating daily irradiances than sporophytes from shallow and deep habitats along the Atlantic coast of Maine.	kelp AND (turbid* OR "water clarity" OR light availab*)
JH			Water clarity	González SA, Stotz W, Lancellotti D. 2014. Effects of the Discharge of Iron Ore Tailings on Subtidal Rocky-Bottom Communities in Northern Chile. Journal of Coastal Research 30:500–514. Allen Press.	Negative	Broader coast	N. Chile	Observational	Non-floating	Lessonia trabeculata	Adult sporophyte	Areas impacted by iron mine discharge had high turbidity and sedimentation, and no kelp	kelp AND (turbid* OR "water clarity" OR light availab*)
JH			Water clarity	Kavanaugh MT, Nielsen KJ, Chan FT, Menge BA, Letelier RM, Goodrich LM. 2009. Experimental assessment of the effects of shade on an intertidal kelp: Do phytoplankton blooms inhibit growth of open coast macroalgae? Limnology and Oceanography 54:276–288.	Positive	Broader coast	Oregon	Experimental	Non-floating	Saccharina sessile	Adult sporophyte	Experimental shading meant to mimic phytoplankton bloom turbidity led to reduced growth in intertidal spp. (my issue with this study: intertidal spp get a break from water column shading during low tide, but these shades were up in all tides...seems like a weak design)	kelp AND (turbid* OR "water clarity" OR light availab*)
JH			Water clarity	Mabin C, Johnson C, Wright J. 2019. Physiological response to temperature, light, and nitrates in the giant kelp Macrocystis pyrifera, from Tasmania, Australia. Marine Ecology Progress Series 614:1–19.	Other	Broader coast	Tasmania	Experimental	Floating	Macrocystis pyrifera	Adult sporophyte	rapid deterioration of kelp tissue was a consequence of temperature stress (high temperature), photoinhibition (high light), and low light *threshold effect of light*	kelp AND (turbid* OR "water clarity" OR light availab*)
JH			Water clarity	Rothman MD, Bolton JJ, Stekoll MS, Boothroyd CJT, Kemp FA, Anderson RJ. 2017. Geographical variation in morphology of the two dominant kelp species, Ecklonia maxima and Laminaria pallida (Phaeophyceae, Laminariales), on the west coast of Southern Africa. Journal of Applied Phycology 29:2627–2639.	Negative	Broader coast	S. Africa, Namibia	Observational	Non-floating	Laminaria pallida	Adult sporophyte	Along a turbidity gradient, inverse relationship between turbidity and L. pallida dominance. "Our results suggest that L. pallida sporophytes may progressively outcompete E. maxima northward, perhaps because they are more low-light tolerant	kelp AND (turbid* OR "water clarity" OR light availab*)
JH			Water clarity	Rothman MD, Bolton JJ, Stekoll MS, Boothroyd CJT, Kemp FA, Anderson RJ. 2017. Geographical variation in morphology of the two dominant kelp species, Ecklonia maxima and Laminaria pallida (Phaeophyceae, Laminariales), on the west coast of Southern Africa. Journal of Applied Phycology 29:2627–2639.	Positive	Broader coast	S. Africa, Namibia	Observational	Floating	Ecklonia maxima	Adult sporophyte	Along a turbidity gradient, positive relationship between turbidity and E. maxima dominance. "Our results suggest that L. pallida sporophytes may progressively outcompete E. maxima northward, perhaps because they are more low-light tolerant	kelp AND (turbid* OR "water clarity" OR light availab*)
JH			Water clarity	Sánchez?Barredo M, Sandoval?Gil JM, Zertuche?González JA, Ladah LB, Belando?Torrentes MD, Beas?Luna R, Cabello?Pasini A. (n.d.). Effects of Heat Waves and Light Deprivation on Giant Kelp Juveniles (Macrocystis pyrifera, Laminariales, Phaeophyceae). Journal of Phycology n/a. Available from http://onlinelibrary.wiley.com/doi/abs/10.1111/jpy.13000 (accessed July 22, 2020).	Positive	Broader coast	Baja California	Experimental	Floating	Macrocystis pyrifera	Adult sporophyte	This study indicated that light limitation can be more detrimental to juvenile survival, and therefore recruitment success of M. pyrifera forests, than episodic thermal stress from MHWs	kelp AND (turbid* OR "water clarity" OR light availab*)
JH			Water clarity	Schoch GC, Chenelot H. 2004. The Role of Estuarine Hydrodynamics in the Distribution of Kelp Forests in Kachemak Bay, Alaska**. Journal of Coastal Research 10045:179–194.	Positive	Broader coast	Alaska	Experimental	Floating	Nereocystis luetkeana	Adult sporophyte	Mature kelps were transplanted from clear outer bay to turbid, low-salinity inner bay; growth was impeded in the inner bay though the kelp still survived	kelp AND (turbid* OR "water clarity" OR light availab*)
JH			Water clarity	Shepherd SA, Watson JE, Womersley HBS, Carey JM. 2009. Long-term changes in macroalgal assemblages after increased sedimentation and turbidity in Western Port, Victoria, Australia. Botanica Marina 52:195–206. De Gruyter.	Positive	Broader coast	Victoria, Australia	Observational	Non-floating	Ecklonia radiata	Adult sporophyte	Declines in water quality and clarity correlated with shrinking depth band and density of canopy kelp	kelp AND (turbid* OR "water clarity" OR light availab*)
JH			Water clarity	Smale D, Burrows M, Evans A, King N, Sayer M, Yunnie A, Moore P. 2016. Linking environmental variables with regional- scale variability in ecological structure and standing stock of carbon within UK kelp forests. Marine Ecology Progress Series 542:79–95.	Positive	Broader coast	UK	Observational	Non-floating	Laminaria hyperborea	Adult sporophyte	kelp canopy biomass and the standing stock of carbon were positively correlated with large-scale wave fetch and light levels	kelp AND (turbid* OR "water clarity" OR light availab*)
JH			Water clarity	Tait LW. 2019. Giant kelp forests at critical light thresholds show compromised ecological resilience to environmental and biological drivers. Estuarine, Coastal and Shelf Science 219:231–241.	Positive	Broader coast	New Zealand	Observational	Floating	Macrocystis pyrifera	Adult sporophyte	Higher suspended sediments -> reduced giant kelp density. "While kelps and fucoids responded to similar light thresholds, kelps appear to be vulnerable to physical disruption by sediments whereas fucoids are tolerant of physical disruption mechanisms, but vulnerable to declining light availability"	kelp AND (turbid* OR "water clarity" OR light availab*)
JH			Substrate change (benthic sediment accumulation)	Traiger and Konar 2018. Mature and developing kelp bed community composition in a glacial estuary. Journal of Experimental Marine Biology and Ecology. 501: 26-35.	Negative	Broader coast	Kachemak Bay, Alaska	Observational	Floating	Nereocystis luetkeana, Eularia fistulosa	Adult sporophyte	At sites with higher sedimentation rates, recruitment and the subsequent developing community was dominated by barnacles with little or no kelp recruits and other macroalgae and high temporal variation in availability of bare space.
JH			Substrate change (benthic sediment accumulation)	Traiger and Konar 2018. Mature and developing kelp bed community composition in a glacial estuary. Journal of Experimental Marine Biology and Ecology. 501: 26-35.	Negative	Broader coast	Kachemak Bay, Alaska	Observational	Non-floating	Nereocystis luetkeana, Eularia fistulosa	Adult sporophyte	At sites with higher sedimentation rates, recruitment and the subsequent developing community was dominated by barnacles with little or no kelp recruits and other macroalgae and high temporal variation in availability of bare space.
MC			Water clarity	Traiger and Konar 2018. Mature and developing kelp bed community composition in a glacial estuary. Journal of Experimental Marine Biology and Ecology. 501: 26-35.	Positive	Broader coast	Kachemak Bay, Alaska	Observational	Floating	Saccharina latissima, Agarum clathratum	Adult sporophyte
MC			Water clarity	Traiger and Konar 2018. Mature and developing kelp bed community composition in a glacial estuary. Journal of Experimental Marine Biology and Ecology. 501: 26-35.	Positive	Broader coast	Kachemak Bay, Alaska	Observational	Non-floating	Saccharina latissima, Agarum clathratum	Adult sporophyte
SS			Water motion	Peteiro and Freire 2013. Biomass yield and morphological features of the seaweed Saccharina latissima cultivated at two different sites in a coastal bay in the Atlantic coast of Spain	Positive	Broader coast	Spain	Experimental	Non-floating	Saccharina latissima	Adult sporophyte	Kelps grew 33% faster at a moderately exposed site compared to an exposed one	Search terms: "Kelp AND salinity"
SS			Water motion	Millar et al. 2020. Influence of waves and currents on the growth rate of the kelp Laminaria digitata (Phaeophyceae). Journal of Phycology 56(1): 198-207.	Positive	Broader coast	Ireland	Observational	Non-floating	Laminaria digitata	Adult sporophyte	Water motion from currents and waves increased growth rate of Laminaria digitata, these could NOT be explained by temperature or ambient nutrient concentrations	search terms: "nutrient* AND (kelp or Laminariales)
SS			Water motion	Smale et al. 2020. Environmental factors influencing primary productivity of the forest-forming kelp Laminaria hyperborea in the northeast Atlantic. 10: 12161	Positive	Broader coast	UK	Observational	Non-floating	Laminaria hyperborea	Adult sporophyte	Water motion led to increased regrowth and NS effect on standing biomass	(nutrient* OR temperature) AND (kelp OR Laminariales)
SS			Wave action	Starko et al. 2019. Environmental heterogeneity mediates scale-dependent declines in kelp diversity on intertidal rocky shores. PLOS One 14(3): e0213191	Positive	Broader coast	West coast of Vancouver Island	Observational	Non-floating	Multiple	Adult sporophyte	Increased stability in areas with increased wave action	(nutrient* OR temperature) AND (kelp OR Laminariales)	Should I split these up?
SS			Wave action	Starko et al. 2019. Environmental heterogeneity mediates scale-dependent declines in kelp diversity on intertidal rocky shores. PLOS One 14(3): e0213191	Positive	Broader coast	West coast of Vancouver Island	Observational	Floating	Macrocystis and Nereocystis	Adult sporophyte	Increased stability in areas with increased wave action	(nutrient* OR temperature) AND (kelp OR Laminariales)	Should I split these up?
SS			Wave action	Bekkby et al. 2019. The Abundance of Kelp Is Modified by the Combined Impact of Depth, Waves and Currents. FRONTIERS IN MARINE SCIENCE 6: 475	Positive	Broader coast	Norway	Observational	Non-floating	Laminaria digitata	Adult sporophyte	Distribution of Laminaria digitata is positively correlated with wave exposure but negatively associated with current	(nutrient* OR temperature) AND (kelp OR Laminariales)
JH			Salinity	Druehl et al. 1977	Positive	Salish Sea	Juan de Fuca	Observational	Floating	Macrocystis pyrifera	Adult sporophyte		Sam's library
