# Supplementary material for: Toward a conceptual framework for managing and conserving marine habitats: A case study of kelp forests in the Salish Sea
Source: Ecol Evol. 2022 Jan 12;12(1):e8510. doi: 10.1002/ece3.8510 (PMC8809449; doi:10.1002/ece3.8510)
Supplement: Supplementary file 1 — Appendix S1 [file ECE3-12-e8510-s001.zip › ece38510-sup-0002-TableS1.csv]

Driver	Pressure	Location	Negative	Neutral	Other	Positive
Climate change	Contaminants	Broader coast	1	0	0	4
Climate change	Nutrients	Broader coast	8	0	0	1
Climate change	Nutrients	Salish Sea	0	1	0	1
Climate change	Salinity	Broader coast	5	1	0	1
Climate change	Salinity	Salish Sea	2	0	0	1
Climate change	Substrate change (benthic sediment accumulation)	Broader coast	2	0	0	1
Climate change	Temperature	Broader coast	0	0	0	1
Climate change	Temperature	Salish Sea	0	0	0	4
Climate change	Water clarity	Broader coast	3	0	0	1
Climate change	Water clarity	Salish Sea	1	0	0	0
Dredging	Contaminants	Broader coast	0	1	0	10
Dredging	Contaminants	Salish Sea	0	0	0	1
Dredging	Substrate change (benthic sediment accumulation)	Broader coast	1	5	0	20
Dredging	Water clarity	Broader coast	23	3	0	3
Human impacts to trophic structures (i.e. fishing, invasion, species reintroduction)	Algal competition	Broader coast	1	2	0	4
Human impacts to trophic structures (i.e. fishing, invasion, species reintroduction)	Epiphytes	Broader coast	0	0	0	7
Human impacts to trophic structures (i.e. fishing, invasion, species reintroduction)	Epiphytes	Salish Sea	1	0	0	0
Human impacts to trophic structures (i.e. fishing, invasion, species reintroduction)	Mechanical damage	Broader coast	5	7	2	28
Human impacts to trophic structures (i.e. fishing, invasion, species reintroduction)	Mechanical damage	Salish Sea	0	1	0	0
Nutrients	Algal competition	Broader coast	0	0	0	6
Nutrients	Algal competition	Salish Sea	0	0	0	1
Nutrients	Epiphytes	Broader coast	1	1	0	6
Nutrients	Epiphytes	Salish Sea	1	1	0	1
Nutrients	Mechanical damage	Broader coast	0	0	0	2
Nutrients	Water clarity	Broader coast	2	0	0	0
Shoreline development	Nutrients	Broader coast	0	3	0	6
Shoreline development	Salinity	Broader coast	1	4	0	1
Shoreline development	Substrate change (benthic sediment accumulation)	Broader coast	2	3	1	1
Shoreline development	Substrate change (benthic sediment accumulation)	Salish Sea	3	0	0	0
Shoreline development	Temperature	Broader coast	0	0	0	1
Shoreline development	Temperature	Salish Sea	0	0	0	3
Shoreline development	Water clarity	Broader coast	1	0	0	0
Temperature	Algal competition	Broader coast	0	0	0	2
Temperature	Mechanical damage	Broader coast	10	3	1	9
Upland development	Contaminants	Broader coast	0	0	0	10
Upland development	Contaminants	Salish Sea	0	2	0	12
Upland development	Nutrients	Broader coast	1	1	0	17
Upland development	Nutrients	Salish Sea	0	1	0	1
Upland development	Salinity	Broader coast	3	0	0	1
Upland development	Substrate change (benthic sediment accumulation)	Broader coast	1	0	0	3
Upland development	Substrate change (benthic sediment accumulation)	Salish Sea	2	0	0	0
Upland development	Temperature	Broader coast	0	0	0	1
Upland development	Water clarity	Broader coast	4	0	0	0
Upland development	Water clarity	Salish Sea	0	0	0	1
Vessel traffic	Contaminants	Broader coast	0	2	0	11
Vessel traffic	Mechanical damage	Broader coast	0	0	0	1
Vessel traffic	Nutrients	Broader coast	0	1	0	0
Vessel traffic	Temperature	Broader coast	0	0	0	1
Vessel traffic	Water clarity	Broader coast	5	1	0	0
